# Supplementary material for: Analysis of the Genetic Diversity and Family Structure of the Licha Black Pig Population on Jiaodong Peninsula, Shandong Province, China
Source: Animals (Basel). 2022 Apr 17;12(8):1045. doi: 10.3390/ani12081045 (PMC9026534; doi:10.3390/ani12081045)
Supplement: Supplementary file 1 [file animals-12-01045-s001.zip]

Archive with 1 entries (1 files):
- animals-1651348-supplementary.xlsx
