# Supplementary material for: Analysis of the Genetic Diversity and Family Structure of the Licha Black Pig Population on Jiaodong Peninsula, Shandong Province, China
Source: Animals (Basel). 2022 Apr 17;12(8):1045. doi: 10.3390/ani12081045 (PMC9026534; doi:10.3390/ani12081045)
Supplement: Supplementary file 1 [file animals-12-01045-s001.zip › animals-1651348-supplementary.xlsx]

## Sheet: Table S1
Table S1. Literature review of genetic diversity in pigs using SNP chip data
Studya	Platform	Samples	Breed	Ne	PN	He	Ho	FROH b
Ai et al. (2013)	SNP array (60 K)	16	Bamaxiang	—c	0.93	0.33	—	—
		15	Dongshan	—	0.84	0.29	—	—
		32	Erhualian	—	0.97	0.34	—	—
		13	Ganxi	—	0.76	0.27	—	—
		13	Jinhua	—	0.76	0.26	—	—
		10	Kele	—	0.99	0.4	—	—
		15	Min	—	0.86	0.32	—	—
		18	Rongchang	—	0.96	0.35	—	—
		11	Shaziling	—	0.88	0.33	—	—
		15	Sutai	—	0.97	0.37	—	—
		21	Tibetan	—	0.95	0.35	—	—
		29	Tibetan	—	0.95	0.35	—	—
		16	Tongcheng	—	0.98	0.37	—	—
Edea et al.(2014)	SNP array (60 K)	16	Korean native	—	—	0.33	0.32	—
He et al. (2019)	SNP array (60 K)	212	Ningxiang	—	—	—	—	0.24
	SNP array (50 K)	303	Ningxiang	—	—	—	—	0.25
Xu et al. (2019)	SNP array (80 K)	105	Jiangquhai	195	—	0.22	0.23	—
Liu et al. (2020)	SNP array (50 K)	139	Liangshan	15	0.8393	0.3478	0.3551	0.026
Wang et al.(2020)	SNP array (80 K)	238	Laiwu	241	—	0.284	0.281	0.133
a: means these references have been cited in this article; b: means the average inbreeding coefficients based on ROH; c: means the setting either not performed or not reported in the study

## Sheet: Table S2
Table S2. Genetic relationship coefficients matrix
individual_ID	BZC1835	BZC1227	BZC1815	BZC398	BZC1865	BZC2414	BZC303	BZC1896	BZC1948	BZC1134	BZC1009	BZC301	BZC2754	BZC107	BZC226	BZC212	BZC6930	BZC1286	BZC618	BZC817	BZC1181	BZC828	BZC1195	BZC71	BZC137	BZC1752	BZC1166	BZC2	BZC576	BZC89	BZC5532	BZC1648	BZC1784	BZC1911	BZC2139	BZC2447	BZC2340	BZC146	BZC1001	BZC1155	BZC1733	BZC1756	BZC1064	BZC1102	BZC2761	BZC621	BZC607	BZC1122	BZC898
BZC1835	1	0.0505425	0.0762186	-0.0516309	0.0360931	0.243407	-0.0426958	0.0060391	0.0193246	0.0168913	-0.0925644	-0.0251821	-0.0814625	0.0375469	0.0816384	-0.0933937	0.0420547	0.121174	0.0106115	-0.00660078	-0.082999	0.054623	0.0355634	0.0292257	0.0273724	0.159097	-0.0520427	0.0188682	-0.0740516	0.0707003	0.0682336	0.0827403	0.0876109	0.0172032	0.108156	-0.0838396	0.174913	-0.0616904	0.0480824	-0.0958218	0.0784027	0.0367132	0.000521467	0.00274412	-0.0821407	0.0216069	0.234971	-0.137048	-0.0802907
BZC1227	0.0505425	1	-0.0247237	0.173086	0.0931466	-0.0534572	-0.00160644	-0.053385	0.000583396	-0.101159	-0.0486513	0.247001	0.0330464	-0.0995122	0.241778	-0.0809127	-0.0914486	-0.0325359	-0.16563	0.00974249	-0.122464	-0.108266	-0.00201943	-0.11255	-0.0569298	-0.0408688	0.0482783	-0.141745	0.0205808	-0.0595486	-0.0435003	-0.0450419	-0.107782	-0.0229935	-0.0712033	0.0619417	-0.120921	0.0578674	0.03049	0.200147	-0.0494989	-0.13658	0.341257	-0.115404	-0.0506932	-0.124645	-0.0746448	-0.081284	-0.0346418
BZC1815	0.0762186	-0.0247237	1	-0.0739231	0.0428129	0.0834349	-0.0792179	0.0304683	0.0231101	-0.0265474	-0.0554366	-0.0292964	0.0498457	0.0109422	0.00409	-0.0335668	0.0186532	-0.00332951	0.148591	-0.0385031	-0.114552	0.270926	0.0517947	-0.0176284	0.244389	0.164274	0.00240643	0.0196263	0.0108351	-0.00596883	-0.0554047	0.0216618	0.225084	-0.0427803	0.0610747	-0.087287	0.239261	-0.0377203	-0.0126644	-0.077191	0.074473	0.0309504	-0.00254812	-0.0283746	0.0216698	0.223418	0.0497596	-0.11892	-0.0507505
BZC398	-0.0516309	0.173086	-0.0739231	1	-0.0331817	0.0520937	0.0600846	-0.0187894	0.00800611	-0.0690741	-0.00479798	0.0521076	-0.053313	-0.0698989	0.0484327	-0.0861586	-0.0258556	0.011068	0.0497539	-0.00101736	-0.0808067	-0.0551271	0.0786218	-0.0929385	0.0579746	0.0185433	0.0243096	-0.0141757	-0.0126738	-0.0632762	-0.00025048	0.0141891	-0.0292656	-0.0407735	-0.0372835	0.0445365	-0.0333919	-0.0203578	0.0274245	0.0370169	0.00526761	-0.0852465	0.12299	-0.0322406	-0.0328412	-0.0649529	-0.0149694	0.0132987	-0.0425838
BZC1865	0.0360931	0.0931466	0.0428129	-0.0331817	1	0.0734147	0.0600468	-0.00344211	-0.00227648	0.111196	-0.0275969	-0.0518404	-0.0167733	-0.0580749	-0.0787429	-0.100882	0.050715	0.104444	-0.0438123	0.0627993	-0.0766393	0.0885097	0.0388104	-0.0300102	0.0381403	0.0126543	-0.0624402	-0.0250866	-0.0404337	0.142109	0.0188565	0.0200311	0.019035	0.0566634	0.0456663	0.0233347	0.0338376	-0.0357033	0.110528	-0.0470863	0.0460184	-0.053785	0.092006	0.132113	-0.0186786	-3.60605e-06	0.00519835	-0.082914	-0.0488896
BZC2414	0.243407	-0.0534572	0.0834349	0.0520937	0.0734147	1	0.0268304	0.00377176	0.0184446	0.0220738	-0.0590985	-0.138879	-0.0232817	-0.0957588	0.0134706	-0.147295	0.0995175	0.0477816	0.150228	0.00589774	-0.0924477	0.06044	0.0811823	0.0544113	0.182792	0.140898	-0.0578898	0.042106	-0.125733	0.0960839	0.165872	0.0402476	0.202133	0.050434	0.184735	-0.141821	0.371656	-0.0802607	0.0249982	-0.187407	0.176892	-0.0668637	-0.0799671	0.0205379	-0.0744302	-0.0329886	0.0435973	-0.0852569	-0.096445
BZC303	-0.0426958	-0.00160644	-0.0792179	0.0600846	0.0600468	0.0268304	1	0.0776652	0.0983078	0.248935	-0.0347541	-0.0344419	-0.086913	-0.0535296	-0.0302777	-0.0932114	-0.0118318	0.00400628	0.0493094	0.0346219	-0.0850552	-0.0518276	0.0198623	-0.0342375	0.00316009	-0.0981982	-0.0615751	0.021781	-0.0557231	-0.101603	0.0163626	-0.0254924	-0.037888	-0.0126044	0.0348252	0.0948294	0.00345815	-0.033525	0.0354229	0.079073	0.00407204	-0.038327	-0.00999885	0.198613	0.0350672	0.0695277	-0.00381215	-0.0140194	-0.0480899
BZC1896	0.0060391	-0.053385	0.0304683	-0.0187894	-0.00344211	0.00377176	0.0776652	1	0.0260279	-0.00722407	-0.0018534	0.0509875	-0.0134558	0.0461543	-0.0956258	-0.0349593	0.0642936	-0.0665657	0.00853252	0.025188	-0.00282789	0.0109986	0.000176312	-0.0440881	0.0941725	-0.0635721	-0.103483	0.0502843	-0.0567414	-0.080753	-0.00752133	-0.0402438	-0.0355418	0.00559927	0.0307269	-0.00812805	-0.0101368	-0.0457416	0.00958136	-0.016092	-0.00508121	0.0758373	-0.0673283	-0.040938	0.0327066	0.0835554	0.0440988	0.167622	-0.0131452
BZC1948	0.0193246	0.000583396	0.0231101	0.00800611	-0.00227648	0.0184446	0.0983078	0.0260279	1	0.011464	-0.0381633	-0.128621	-0.0538259	0.0147371	-0.0258407	-0.0385262	-0.0454335	0.0083786	-0.0135138	0.0502639	-0.0418938	0.027102	0.0419926	0.0326356	0.0308744	-0.0366804	-0.0110645	-0.0366973	-0.0465652	-0.0214606	-0.0331867	0.0650934	-0.0185375	-0.0422661	0.229042	0.0378176	-0.03209	-0.0397423	-0.0389066	0.0212288	0.0756853	-0.0219079	0.061767	0.0379819	0.0165827	0.0792113	-0.0185103	-0.0283588	-0.0217862
BZC1134	0.0168913	-0.101159	-0.0265474	-0.0690741	0.111196	0.0220738	0.248935	-0.00722407	0.011464	1	-0.070192	-0.0632678	-0.0797889	0.0537554	0.00190521	-0.116826	-0.0707047	0.0592909	0.100785	0.0187096	-0.00702238	0.00187357	0.039743	0.0416934	0.0477401	0.0160871	-0.100131	-0.0560995	-0.104854	-0.057411	0.0305594	-0.000548197	0.0768018	0.121934	0.0483346	0.0287603	0.0649216	-0.0661054	0.106183	-0.0642363	-0.0865689	0.0520629	-0.0375604	0.569679	-0.0651617	0.00854062	0.109008	-0.127486	-0.0233205
BZC1009	-0.0925644	-0.0486513	-0.0554366	-0.00479798	-0.0275969	-0.0590985	-0.0347541	-0.0018534	-0.0381633	-0.070192	1	-0.0800103	-0.0495157	0.234565	0.0648296	0.0883729	-0.0211285	-0.0965907	-0.057504	-0.0718433	0.0829801	-0.0144017	-0.0555159	0.0240279	-0.0486825	-0.0645994	-0.0852792	-0.018854	0.406404	-0.133956	-0.0234325	-0.0800528	-0.0637361	-0.0585777	-0.0570049	-0.00617716	-0.0934832	0.508217	-0.0805469	-0.0280209	-0.0531123	0.0404799	-0.0311889	-0.0691437	-0.0724232	-0.0745915	0.03514	0.0137984	0.369242
BZC301	-0.0251821	0.247001	-0.0292964	0.0521076	-0.0518404	-0.138879	-0.0344419	0.0509875	-0.128621	-0.0632678	-0.0800103	1	-0.0158022	0.00503506	0.155093	-0.0157075	-0.0279725	-0.102155	-0.087763	-0.0350477	-0.0848431	-0.0738505	-0.000940056	-0.0642158	-0.0819387	-0.0379948	0.0140978	-0.0220292	0.0493099	-0.0688233	-0.019119	-0.121523	-0.0272479	-0.0470581	-0.115447	0.094766	-0.114846	-0.00265009	0.0270954	0.240801	-0.106255	-0.0332445	0.127005	-0.0431658	0.0455222	-0.0840359	-0.0456624	0.012369	-0.0280046
BZC2754	-0.0814625	0.0330464	0.0498457	-0.053313	-0.0167733	-0.0232817	-0.086913	-0.0134558	-0.0538259	-0.0797889	-0.0495157	-0.0158022	1	-0.0464317	-0.0395294	0.102765	0.00679617	-0.0419706	-0.104018	-0.0485033	-0.0148911	-0.00275608	0.0195762	0.0470959	-0.0297831	-0.073744	0.129971	-0.0161326	0.0459788	0.0855215	-0.0483081	0.00281815	-0.0293278	-0.0122699	-0.0106309	-0.0976024	-0.0787322	-0.00299776	-0.0276925	-0.0335068	-0.0431172	-0.0552018	-0.0381528	-0.119059	0.0880065	-0.0875406	-0.116002	0.0526662	-0.022036
BZC107	0.0375469	-0.0995122	0.0109422	-0.0698989	-0.0580749	-0.0957588	-0.0535296	0.0461543	0.0147371	0.0537554	0.234565	0.00503506	-0.0464317	1	0.138553	0.0787875	0.00843073	0.0629674	-0.0504635	-0.0341184	0.00670358	0.00688759	-0.0739244	0.0329228	-0.074416	-0.0722736	-0.129528	0.0347445	0.230584	-0.166834	-0.108443	-0.0433924	0.0177744	-0.0539633	-0.0450654	-0.0594302	-0.0670308	0.272745	-0.0233069	-0.0446427	-0.0819038	0.320236	-0.133083	0.0168911	0.0537891	0.128442	0.170394	-0.0829129	0.268549
BZC226	0.0816384	0.241778	0.00409	0.0484327	-0.0787429	0.0134706	-0.0302777	-0.0956258	-0.0258407	0.00190521	0.0648296	0.155093	-0.0395294	0.138553	1	-0.171466	0.00633308	-0.0438549	-0.0187653	-0.0155622	-0.0936833	-0.0700009	0.000312492	-0.077758	-0.0790956	0.0352208	-0.0473717	0.0440958	-0.0302984	-0.0103562	0.07473	-0.0167071	0.0244598	0.0662127	-0.00651763	0.0656196	-0.0168002	0.113148	-0.0174023	0.138973	0.0336984	-0.0247813	0.168848	-0.0336567	-0.113663	-0.101291	-0.0299393	-0.126083	0.0148376
BZC212	-0.0933937	-0.0809127	-0.0335668	-0.0861586	-0.100882	-0.147295	-0.0932114	-0.0349593	-0.0385262	-0.116826	0.0883729	-0.0157075	0.102765	0.0787875	-0.171466	1	-0.0918027	-0.0441636	-0.148348	-0.0358075	0.238415	-0.0835667	-0.0797253	0.096853	-0.0833624	-0.142736	0.0774389	-0.0640114	0.211235	0.061534	-0.144528	-0.0558168	-0.138106	-0.0780356	-0.112104	-0.0976819	-0.144367	0.0653136	-0.0399698	-0.0366194	-0.0898039	0.035783	-0.127039	-0.0846849	0.0257024	-0.066729	-0.0472829	0.173673	0.151376
BZC6930	0.0420547	-0.0914486	0.0186532	-0.0258556	0.050715	0.0995175	-0.0118318	0.0642936	-0.0454335	-0.0707047	-0.0211285	-0.0279725	0.00679617	0.00843073	0.00633308	-0.0918027	1	0.0326788	0.0102304	0.0494202	-0.0727612	0.0234493	0.0303848	-0.0469666	0.038098	-0.0371662	-0.106262	0.393299	-0.0692949	-0.0122734	0.230204	-0.0107894	-0.0180605	0.0198427	0.0845712	-0.0954978	-0.00699372	-0.0345883	-0.0623416	-0.0560558	0.0944379	0.0620519	-0.13592	-0.0373209	0.0170787	0.0222023	0.0294571	0.0242451	-0.0791108
BZC1286	0.121174	-0.0325359	-0.00332951	0.011068	0.104444	0.0477816	0.00400628	-0.0665657	0.0083786	0.0592909	-0.0965907	-0.102155	-0.0419706	0.0629674	-0.0438549	-0.0441636	0.0326788	1	0.0427795	0.112786	-0.0674921	0.0280004	-0.00900549	-0.00855291	-0.0267382	-0.0435325	-0.0363643	0.0413249	-0.0319538	0.0285481	-0.0338894	0.000333114	0.0525119	0.0725794	0.0535777	-0.0466787	0.000694985	-0.061849	0.0654392	-0.0586698	0.0480147	0.141185	-0.0858414	0.109487	-0.00156019	0.0517766	0.0520836	-0.0497859	-0.0619869
BZC618	0.0106115	-0.16563	0.148591	0.0497539	-0.0438123	0.150228	0.0493094	0.00853252	-0.0135138	0.100785	-0.057504	-0.087763	-0.104018	-0.0504635	-0.0187653	-0.148348	0.0102304	0.0427795	1	0.0210464	-0.0903496	0.169488	0.0289558	-0.0157191	0.21147	0.18564	-0.126295	0.0422994	-0.108089	-0.00650651	0.187961	0.0269548	0.215233	0.0514709	0.0105721	0.00335178	0.301851	-0.116661	0.00898166	-0.131872	0.00525604	0.0142474	-0.132092	0.0426461	-0.0973272	0.194018	0.0536978	-0.142252	-0.137051
BZC817	-0.00660078	0.00974249	-0.0385031	-0.00101736	0.0627993	0.00589774	0.0346219	0.025188	0.0502639	0.0187096	-0.0718433	-0.0350477	-0.0485033	-0.0341184	-0.0155622	-0.0358075	0.0494202	0.112786	0.0210464	1	-0.0978503	-0.0737616	0.369901	0.142337	-0.016078	-0.0974737	-0.0996324	0.0242995	-0.0910584	-0.105784	0.0372147	-0.00173267	-0.079211	0.422601	0.0131915	-0.0645812	-0.0168127	-0.0375624	0.4229	-0.036024	0.0639615	-0.0118459	-0.0698392	-0.0475178	-0.0397792	-0.0228211	-0.0294133	0.0283471	-0.0340234
BZC1181	-0.082999	-0.122464	-0.114552	-0.0808067	-0.0766393	-0.0924477	-0.0850552	-0.00282789	-0.0418938	-0.00702238	0.0829801	-0.0848431	-0.0148911	0.00670358	-0.0936833	0.238415	-0.0727612	-0.0674921	-0.0903496	-0.0978503	1	-0.0753626	-0.037701	0.0229574	-0.105504	-0.055431	0.145325	-0.0640728	0.0786591	0.272324	-0.0985883	-0.0530959	-0.0149972	-0.0976801	-0.0194092	-0.0700786	-0.0860181	-0.0232824	-0.0682035	-0.149951	-0.0744625	0.109347	-0.0664137	-0.0161913	-0.0804881	-0.0687084	-0.056723	0.218003	0.136502
BZC828	0.054623	-0.108266	0.270926	-0.0551271	0.0885097	0.06044	-0.0518276	0.0109986	0.027102	0.00187357	-0.0144017	-0.0738505	-0.00275608	0.00688759	-0.0700009	-0.0835667	0.0234493	0.0280004	0.169488	-0.0737616	-0.0753626	1	0.0111196	-0.0570267	0.207035	0.235292	-0.0366995	0.0286058	-0.0531065	0.00295237	-0.036831	0.0371022	0.212437	-0.00358744	0.069066	0.00624543	0.291229	-0.0412623	-0.0334009	-0.0494682	0.0982612	0.046821	0.00828516	-0.0162664	0.0114647	0.310156	0.0217269	-0.0788159	-0.0533926
BZC1195	0.0355634	-0.00201943	0.0517947	0.0786218	0.0388104	0.0811823	0.0198623	0.000176312	0.0419926	0.039743	-0.0555159	-0.000940056	0.0195762	-0.0739244	0.000312492	-0.0797253	0.0303848	-0.00900549	0.0289558	0.369901	-0.037701	0.0111196	1	0.194628	0.000841073	-0.00561821	-0.0178357	0.0448659	-0.104689	-0.0481743	-0.00593161	-0.0162126	0.0141867	0.34989	0.151295	-0.118277	0.0456534	-0.0685172	0.357538	-0.089097	0.132637	-0.00145163	0.0465452	-0.00675399	-0.025883	0.00912765	0.0126319	-0.0219415	-0.0563094
BZC71	0.0292257	-0.11255	-0.0176284	-0.0929385	-0.0300102	0.0544113	-0.0342375	-0.0440881	0.0326356	0.0416934	0.0240279	-0.0642158	0.0470959	0.0329228	-0.077758	0.096853	-0.0469666	-0.00855291	-0.0157191	0.142337	0.0229574	-0.0570267	0.194628	1	-0.0801933	-0.0936959	0.048044	-0.0245671	0.0324103	0.0157685	-0.0153713	0.0318655	-0.0212482	0.220927	0.0227329	-0.088002	0.0120731	-0.0496109	0.178145	-0.0811404	0.00955218	0.00332927	-0.0700227	-0.00692252	-0.0395798	-0.0827238	-0.0299085	0.0395935	-0.0079774
BZC137	0.0273724	-0.0569298	0.244389	0.0579746	0.0381403	0.182792	0.00316009	0.0941725	0.0308744	0.0477401	-0.0486825	-0.0819387	-0.0297831	-0.074416	-0.0790956	-0.0833624	0.038098	-0.0267382	0.21147	-0.016078	-0.105504	0.207035	0.000841073	-0.0801933	1	0.271536	-0.0461051	0.010914	-0.0884282	-0.00456335	0.0461281	0.0386372	0.229497	-0.0419727	0.044541	-0.0531555	0.240664	-0.0535655	-0.0697778	-0.0570809	0.0690386	0.010278	-0.0364425	-0.00318124	-0.0705179	0.0857101	0.0205776	-0.0203627	-0.0888785
BZC1752	0.159097	-0.0408688	0.164274	0.0185433	0.0126543	0.140898	-0.0981982	-0.0635721	-0.0366804	0.0160871	-0.0645994	-0.0379948	-0.073744	-0.0722736	0.0352208	-0.142736	-0.0371662	-0.0435325	0.18564	-0.0974737	-0.055431	0.235292	-0.00561821	-0.0936959	0.271536	1	0.0731847	0.0355922	-0.103935	0.092524	0.0715267	0.176962	0.290797	-0.114621	0.0142046	0.0114567	0.353014	-0.145294	-0.0641816	-0.0808981	0.0170679	0.0694344	0.0527899	-0.0138449	-0.157252	0.239203	0.0884205	-0.1063	-0.10679
BZC1166	-0.0520427	0.0482783	0.00240643	0.0243096	-0.0624402	-0.0578898	-0.0615751	-0.103483	-0.0110645	-0.100131	-0.0852792	0.0140978	0.129971	-0.129528	-0.0473717	0.0774389	-0.106262	-0.0363643	-0.126295	-0.0996324	0.145325	-0.0366995	-0.0178357	0.048044	-0.0461051	0.0731847	1	-0.0971845	0.00135365	0.275878	-0.0376716	0.0394417	0.0154708	-0.117191	-0.0416943	-0.0452421	-0.0789071	-0.0807826	-0.0567414	-0.0540791	-0.0360108	-0.0633414	0.0313451	-0.123516	-0.0679683	-0.052961	-0.131819	0.214583	-0.00971052
BZC2	0.0188682	-0.141745	0.0196263	-0.0141757	-0.0250866	0.042106	0.021781	0.0502843	-0.0366973	-0.0560995	-0.018854	-0.0220292	-0.0161326	0.0347445	0.0440958	-0.0640114	0.393299	0.0413249	0.0422994	0.0242995	-0.0640728	0.0286058	0.0448659	-0.0245671	0.010914	0.0355922	-0.0971845	1	-0.091449	-0.0950763	0.155796	-0.00771649	-0.00433221	-0.00368317	0.154596	-0.0839297	0.0827945	-0.0740351	0.00905243	-0.0372627	0.146137	0.0921718	-0.0957636	-0.035946	0.0528138	0.0675576	0.0675436	-0.0260242	-0.0672754
BZC576	-0.0740516	0.0205808	0.0108351	-0.0126738	-0.0404337	-0.125733	-0.0557231	-0.0567414	-0.0465652	-0.104854	0.406404	0.0493099	0.0459788	0.230584	-0.0302984	0.211235	-0.0692949	-0.0319538	-0.108089	-0.0910584	0.0786591	-0.0531065	-0.104689	0.0324103	-0.0884282	-0.103935	0.00135365	-0.091449	1	-0.012332	-0.158614	-0.120931	-0.096734	-0.129795	-0.135208	-0.0321275	-0.168283	0.457623	-0.080092	-0.0133827	-0.113785	0.0222377	-0.0624813	-0.0584891	0.0478552	-0.0732392	-0.00136906	0.0731298	0.448023
BZC89	0.0707003	-0.0595486	-0.00596883	-0.0632762	0.142109	0.0960839	-0.101603	-0.080753	-0.0214606	-0.057411	-0.133956	-0.0688233	0.0855215	-0.166834	-0.0103562	0.061534	-0.0122734	0.0285481	-0.00650651	-0.105784	0.272324	0.00295237	-0.0481743	0.0157685	-0.00456335	0.092524	0.275878	-0.0950763	-0.012332	1	-0.0203394	-0.0186534	0.0927843	-0.0615043	0.0356667	-0.0887213	0.0793391	-0.160399	-0.0252455	-0.195385	0.03265	-0.0408604	-0.0837416	-0.0413152	-0.101058	-0.0985627	-0.0945579	0.155153	-0.0450419
BZC5532	0.0682336	-0.0435003	-0.0554047	-0.00025048	0.0188565	0.165872	0.0163626	-0.00752133	-0.0331867	0.0305594	-0.0234325	-0.019119	-0.0483081	-0.108443	0.07473	-0.144528	0.230204	-0.0338894	0.187961	0.0372147	-0.0985883	-0.036831	-0.00593161	-0.0153713	0.0461281	0.0715267	-0.0376716	0.155796	-0.158614	-0.0203394	1	-0.0247604	0.113867	0.0897642	0.172902	-0.0527522	0.0393963	-0.0846707	0.00381225	-0.0389127	0.1158	-0.0390992	-0.0779312	0.0592497	-0.136198	-0.0542005	0.0263028	-0.08473	-0.124108
BZC1648	0.0827403	-0.0450419	0.0216618	0.0141891	0.0200311	0.0402476	-0.0254924	-0.0402438	0.0650934	-0.000548197	-0.0800528	-0.121523	0.00281815	-0.0433924	-0.0167071	-0.0558168	-0.0107894	0.000333114	0.0269548	-0.00173267	-0.0530959	0.0371022	-0.0162126	0.0318655	0.0386372	0.176962	0.0394417	-0.00771649	-0.120931	-0.0186534	-0.0247604	1	-0.0537478	-0.00330838	-0.0867773	-0.0135548	0.00204706	-0.0621993	-0.0949525	-0.0240422	0.029844	-0.0271352	0.0753634	-0.0639317	0.103007	0.0179941	-0.0126051	-0.0231056	-0.0915198
BZC1784	0.0876109	-0.107782	0.225084	-0.0292656	0.019035	0.202133	-0.037888	-0.0355418	-0.0185375	0.0768018	-0.0637361	-0.0272479	-0.0293278	0.0177744	0.0244598	-0.138106	-0.0180605	0.0525119	0.215233	-0.079211	-0.0149972	0.212437	0.0141867	-0.0212482	0.229497	0.290797	0.0154708	-0.00433221	-0.096734	0.0927843	0.113867	-0.0537478	1	-0.00714913	0.144385	-0.0353597	0.344315	-0.10158	0.0257601	-0.075777	0.0599323	0.199217	-0.0283602	0.0618319	-0.100575	0.218033	0.0421365	-0.134689	-0.103792
BZC1911	0.0172032	-0.0229935	-0.0427803	-0.0407735	0.0566634	0.050434	-0.0126044	0.00559927	-0.0422661	0.121934	-0.0585777	-0.0470581	-0.0122699	-0.0539633	0.0662127	-0.0780356	0.0198427	0.0725794	0.0514709	0.422601	-0.0976801	-0.00358744	0.34989	0.220927	-0.0419727	-0.114621	-0.117191	-0.00368317	-0.129795	-0.0615043	0.0897642	-0.00330838	-0.00714913	1	0.0635895	-0.066087	0.0167431	-0.0582034	0.534977	-0.0444267	0.0758775	-0.00979397	-0.0472323	0.0765614	-0.0298069	-0.0986712	-0.0436145	-0.032654	-0.0941456
BZC2139	0.108156	-0.0712033	0.0610747	-0.0372835	0.0456663	0.184735	0.0348252	0.0307269	0.229042	0.0483346	-0.0570049	-0.115447	-0.0106309	-0.0450654	-0.00651763	-0.112104	0.0845712	0.0535777	0.0105721	0.0131915	-0.0194092	0.069066	0.151295	0.0227329	0.044541	0.0142046	-0.0416943	0.154596	-0.135208	0.0356667	0.172902	-0.0867773	0.144385	0.0635895	1	-0.0926813	0.130709	-0.125328	0.0649241	-0.142705	0.179614	0.12528	-0.0554819	0.0525402	-0.0572874	0.00555488	0.0345105	-0.0806892	-0.0734484
BZC2447	-0.0838396	0.0619417	-0.087287	0.0445365	0.0233347	-0.141821	0.0948294	-0.00812805	0.0378176	0.0287603	-0.00617716	0.094766	-0.0976024	-0.0594302	0.0656196	-0.0976819	-0.0954978	-0.0466787	0.00335178	-0.0645812	-0.0700786	0.00624543	-0.118277	-0.088002	-0.0531555	0.0114567	-0.0452421	-0.0839297	-0.0321275	-0.0887213	-0.0527522	-0.0135548	-0.0353597	-0.066087	-0.0926813	1	-0.00550803	-0.0542609	-0.0277439	0.40182	-0.0970703	-0.00285681	0.175124	0.0460629	-0.0757723	0.0515854	-0.026894	-0.141827	-0.00699649
BZC2340	0.174913	-0.120921	0.239261	-0.0333919	0.0338376	0.371656	0.00345815	-0.0101368	-0.03209	0.0649216	-0.0934832	-0.114846	-0.0787322	-0.0670308	-0.0168002	-0.144367	-0.00699372	0.000694985	0.301851	-0.0168127	-0.0860181	0.291229	0.0456534	0.0120731	0.240664	0.353014	-0.0789071	0.0827945	-0.168283	0.0793391	0.0393963	0.00204706	0.344315	0.0167431	0.130709	-0.00550803	1	-0.146475	0.0789108	-0.119606	0.0926085	0.043131	-0.0320655	0.0621494	-0.107084	0.199096	0.0782196	-0.127025	-0.11912
BZC146	-0.0616904	0.0578674	-0.0377203	-0.0203578	-0.0357033	-0.0802607	-0.033525	-0.0457416	-0.0397423	-0.0661054	0.508217	-0.00265009	-0.00299776	0.272745	0.113148	0.0653136	-0.0345883	-0.061849	-0.116661	-0.0375624	-0.0232824	-0.0412623	-0.0685172	-0.0496109	-0.0535655	-0.145294	-0.0807826	-0.0740351	0.457623	-0.160399	-0.0846707	-0.0621993	-0.10158	-0.0582034	-0.125328	-0.0542609	-0.146475	1	-0.0806159	0.056017	-0.0893415	-0.0138031	-0.0405332	-0.0770689	-0.00654221	-0.0730434	0.0427523	-0.00338451	0.348138
BZC1001	0.0480824	0.03049	-0.0126644	0.0274245	0.110528	0.0249982	0.0354229	0.00958136	-0.0389066	0.106183	-0.0805469	0.0270954	-0.0276925	-0.0233069	-0.0174023	-0.0399698	-0.0623416	0.0654392	0.00898166	0.4229	-0.0682035	-0.0334009	0.357538	0.178145	-0.0697778	-0.0641816	-0.0567414	0.00905243	-0.080092	-0.0252455	0.00381225	-0.0949525	0.0257601	0.534977	0.0649241	-0.0277439	0.0789108	-0.0806159	1	-0.0469333	0.0735032	0.0332238	-0.041059	0.100637	-0.00939827	-0.021094	-0.00810317	-0.0548466	-0.0740251
BZC1155	-0.0958218	0.200147	-0.077191	0.0370169	-0.0470863	-0.187407	0.079073	-0.016092	0.0212288	-0.0642363	-0.0280209	0.240801	-0.0335068	-0.0446427	0.138973	-0.0366194	-0.0560558	-0.0586698	-0.131872	-0.036024	-0.149951	-0.0494682	-0.089097	-0.0811404	-0.0570809	-0.0808981	-0.0540791	-0.0372627	-0.0133827	-0.195385	-0.0389127	-0.0240422	-0.075777	-0.0444267	-0.142705	0.40182	-0.119606	0.056017	-0.0469333	1	-0.000765851	-0.0134003	0.135513	-0.0278879	0.0312514	0.026979	-0.0416116	-0.0392167	-0.0271128
BZC1733	0.0784027	-0.0494989	0.074473	0.00526761	0.0460184	0.176892	0.00407204	-0.00508121	0.0756853	-0.0865689	-0.0531123	-0.106255	-0.0431172	-0.0819038	0.0336984	-0.0898039	0.0944379	0.0480147	0.00525604	0.0639615	-0.0744625	0.0982612	0.132637	0.00955218	0.0690386	0.0170679	-0.0360108	0.146137	-0.113785	0.03265	0.1158	0.029844	0.0599323	0.0758775	0.179614	-0.0970703	0.0926085	-0.0893415	0.0735032	-0.000765851	1	-0.0306546	-0.0159926	-0.0424148	-0.034392	0.0759217	-0.0186289	-0.0710902	-0.12747
BZC1756	0.0367132	-0.13658	0.0309504	-0.0852465	-0.053785	-0.0668637	-0.038327	0.0758373	-0.0219079	0.0520629	0.0404799	-0.0332445	-0.0552018	0.320236	-0.0247813	0.035783	0.0620519	0.141185	0.0142474	-0.0118459	0.109347	0.046821	-0.00145163	0.00332927	0.010278	0.0694344	-0.0633414	0.0921718	0.0222377	-0.0408604	-0.0390992	-0.0271352	0.199217	-0.00979397	0.12528	-0.00285681	0.043131	-0.0138031	0.0332238	-0.0134003	-0.0306546	1	-0.124894	0.0183297	-0.0335238	0.138048	0.203942	-0.0336292	0.0565186
BZC1064	0.000521467	0.341257	-0.00254812	0.12299	0.092006	-0.0799671	-0.00999885	-0.0673283	0.061767	-0.0375604	-0.0311889	0.127005	-0.0381528	-0.133083	0.168848	-0.127039	-0.13592	-0.0858414	-0.132092	-0.0698392	-0.0664137	0.00828516	0.0465452	-0.0700227	-0.0364425	0.0527899	0.0313451	-0.0957636	-0.0624813	-0.0837416	-0.0779312	0.0753634	-0.0283602	-0.0472323	-0.0554819	0.175124	-0.0320655	-0.0405332	-0.041059	0.135513	-0.0159926	-0.124894	1	-0.0149327	-0.0576515	-0.0704628	-0.0767786	-0.0992954	-0.00258391
BZC1102	0.00274412	-0.115404	-0.0283746	-0.0322406	0.132113	0.0205379	0.198613	-0.040938	0.0379819	0.569679	-0.0691437	-0.0431658	-0.119059	0.0168911	-0.0336567	-0.0846849	-0.0373209	0.109487	0.0426461	-0.0475178	-0.0161913	-0.0162664	-0.00675399	-0.00692252	-0.00318124	-0.0138449	-0.123516	-0.035946	-0.0584891	-0.0413152	0.0592497	-0.0639317	0.0618319	0.0765614	0.0525402	0.0460629	0.0621494	-0.0770689	0.100637	-0.0278879	-0.0424148	0.0183297	-0.0149327	1	-0.023657	0.0199329	0.10275	-0.101192	-0.0707262
BZC2761	-0.0821407	-0.0506932	0.0216698	-0.0328412	-0.0186786	-0.0744302	0.0350672	0.0327066	0.0165827	-0.0651617	-0.0724232	0.0455222	0.0880065	0.0537891	-0.113663	0.0257024	0.0170787	-0.00156019	-0.0973272	-0.0397792	-0.0804881	0.0114647	-0.025883	-0.0395798	-0.0705179	-0.157252	-0.0679683	0.0528138	0.0478552	-0.101058	-0.136198	0.103007	-0.100575	-0.0298069	-0.0572874	-0.0757723	-0.107084	-0.00654221	-0.00939827	0.0312514	-0.034392	-0.0335238	-0.0576515	-0.023657	1	0.0456685	-0.0599568	-0.0164957	-0.0423162
BZC621	0.0216069	-0.124645	0.223418	-0.0649529	-3.60605e-06	-0.0329886	0.0695277	0.0835554	0.0792113	0.00854062	-0.0745915	-0.0840359	-0.0875406	0.128442	-0.101291	-0.066729	0.0222023	0.0517766	0.194018	-0.0228211	-0.0687084	0.310156	0.00912765	-0.0827238	0.0857101	0.239203	-0.052961	0.0675576	-0.0732392	-0.0985627	-0.0542005	0.0179941	0.218033	-0.0986712	0.00555488	0.0515854	0.199096	-0.0730434	-0.021094	0.026979	0.0759217	0.138048	-0.0704628	0.0199329	0.0456685	1	0.0643383	-0.129129	-0.0411239
BZC607	0.234971	-0.0746448	0.0497596	-0.0149694	0.00519835	0.0435973	-0.00381215	0.0440988	-0.0185103	0.109008	0.03514	-0.0456624	-0.116002	0.170394	-0.0299393	-0.0472829	0.0294571	0.0520836	0.0536978	-0.0294133	-0.056723	0.0217269	0.0126319	-0.0299085	0.0205776	0.0884205	-0.131819	0.0675436	-0.00136906	-0.0945579	0.0263028	-0.0126051	0.0421365	-0.0436145	0.0345105	-0.026894	0.0782196	0.0427523	-0.00810317	-0.0416116	-0.0186289	0.203942	-0.0767786	0.10275	-0.0599568	0.0643383	1	-0.0902209	-0.00991408
BZC1122	-0.137048	-0.081284	-0.11892	0.0132987	-0.082914	-0.0852569	-0.0140194	0.167622	-0.0283588	-0.127486	0.0137984	0.012369	0.0526662	-0.0829129	-0.126083	0.173673	0.0242451	-0.0497859	-0.142252	0.0283471	0.218003	-0.0788159	-0.0219415	0.0395935	-0.0203627	-0.1063	0.214583	-0.0260242	0.0731298	0.155153	-0.08473	-0.0231056	-0.134689	-0.032654	-0.0806892	-0.141827	-0.127025	-0.00338451	-0.0548466	-0.0392167	-0.0710902	-0.0336292	-0.0992954	-0.101192	-0.0164957	-0.129129	-0.0902209	1	-0.00147315
BZC898	-0.0802907	-0.0346418	-0.0507505	-0.0425838	-0.0488896	-0.096445	-0.0480899	-0.0131452	-0.0217862	-0.0233205	0.369242	-0.0280046	-0.022036	0.268549	0.0148376	0.151376	-0.0791108	-0.0619869	-0.137051	-0.0340234	0.136502	-0.0533926	-0.0563094	-0.0079774	-0.0888785	-0.10679	-0.00971052	-0.0672754	0.448023	-0.0450419	-0.124108	-0.0915198	-0.103792	-0.0941456	-0.0734484	-0.00699649	-0.11912	0.348138	-0.0740251	-0.0271128	-0.12747	0.0565186	-0.00258391	-0.0707262	-0.0423162	-0.0411239	-0.00991408	-0.00147315	1
BZC108	-0.0430452	0.0800666	-0.108417	0.0435131	-0.00880015	-0.0552838	0.107347	0.0267279	0.0591985	0.0246081	0.0388912	0.14704	-0.126197	-0.0280508	0.0946647	-0.110375	-0.0651761	-0.0574415	-0.0187853	-0.084249	-0.112513	-0.00661611	-0.121279	-0.08911	-0.0218749	-0.0811909	-0.1287	-0.0540745	0.0292431	-0.13509	-0.00423438	-0.0883669	-0.0490828	-0.0264351	-0.0409234	0.436491	-0.0168576	0.0583998	-0.0468061	0.341364	-0.10453	-0.0150581	0.190525	0.0528687	-0.0669095	-0.00321133	0.0345149	-0.0884826	0.0486893
BZC2127	-0.0816183	-0.0576235	-0.0334776	-0.0713165	-0.0790041	-0.171072	-0.0402124	0.0320784	-0.0513907	-0.120126	0.0810102	-0.0390538	0.128482	0.10639	-0.123219	0.292968	-0.0542401	-0.0550913	-0.147561	-0.079317	0.276319	-0.0484798	-0.0884935	0.069402	-0.106364	-0.188308	0.140289	-0.0741412	0.206832	0.164152	-0.157841	-0.0412459	-0.115555	-0.102217	-0.111939	-0.0999792	-0.169119	0.086678	-0.076138	-0.0160817	-0.0752042	0.021348	-0.104861	-0.117196	0.0238118	-0.0105315	0.00992424	0.21961	0.153836
BZC540	-0.0129096	0.024797	0.0383668	-0.0892494	-0.0211872	-0.0331286	-0.0778357	-0.0936399	-0.0291799	-0.052218	-0.109248	-0.0316462	0.572179	-0.0624848	-0.022043	0.0643536	-0.0106409	0.00933946	-0.145603	-0.040789	-0.0472687	-0.0337194	-0.023449	0.0567611	-0.10588	-0.110253	0.0974886	-0.0230446	-0.0245757	0.094892	-0.0896229	0.0260989	-0.0434721	0.0342374	-0.00914469	-0.0610502	-0.072456	-0.0512243	0.0107333	-0.0327105	-0.0265734	-0.0487726	-0.0468502	-0.0662381	0.149941	-0.042754	-0.053003	0.0243048	-0.0603122
BZC2348	-0.0310922	-0.187353	-0.0402741	-0.0123279	0.0469262	0.0271346	0.122421	-0.0381273	-0.0395093	0.438967	-0.0741008	-0.0380252	-0.085571	-0.019797	-0.0479444	-0.134183	0.00417996	0.102644	0.0973001	0.00500921	-0.00920037	0.0609235	0.0251381	-0.00198117	-0.0111384	0.0501861	-0.0566383	0.0395456	-0.112896	0.0276744	0.100525	-0.0360449	0.132866	0.106406	0.125722	0.0408397	0.105868	-0.128482	0.143938	-0.0829491	-0.0411145	0.0869517	-0.026346	0.500213	-0.066206	-0.00833633	0.0738589	-0.0856083	-0.0768001
BZC1125	-0.0871481	0.197571	-0.0105232	0.0791904	0.0273677	-0.0337728	0.0730864	0.122589	-0.00279449	-0.0719537	0.0266148	0.156091	-0.0295035	-0.120168	0.0887538	-0.105973	-0.00573716	-0.101113	-0.0459212	-0.00492729	-0.148557	-0.0319099	0.00875922	-0.126969	0.148482	-0.0556336	-0.0751443	-0.0632938	-0.00206966	-0.130445	-0.0255413	-0.0444293	-0.0954941	-0.0256975	-0.0773982	0.158247	-0.0976468	0.0730293	-0.0596466	0.234192	-0.0562559	-0.08226	0.1749	-0.0364039	0.0253143	-0.0279132	-0.0723702	-0.0103264	-0.0128043
BZC1229	-0.0617946	0.113584	-0.0424866	0.0628774	0.00975976	-0.115435	-0.0299947	-0.0562084	-0.083186	0.00616961	-0.00876266	0.44321	-0.0309462	-0.0482486	0.06547	-0.0689425	-0.066935	-0.107344	0.00551388	-0.0389153	-0.0929283	-0.0353026	-0.0553878	-0.12244	0.0172633	0.0550104	-0.063895	-0.0605892	-0.0415871	-0.119593	-0.0153521	-0.0901001	0.022052	-0.0755426	-0.158693	0.246871	-0.00928748	-0.00573897	-0.0144631	0.206964	-0.0928577	-0.0395069	0.185011	0.00595383	-0.0262342	-0.0462447	0.0130046	-0.0718312	-0.00721738
BZC1237	0.07353	-0.180432	-0.0120538	-0.0806156	-0.0506054	0.0316024	-0.0199031	0.00602636	0.00652836	0.0666431	0.034177	-0.0946697	-0.0923112	0.154769	0.0354465	-0.0512715	0.0629588	0.013352	0.116583	0.0386337	0.013554	0.0445661	-0.0761157	-0.0443433	-0.0152242	0.0108396	-0.157731	0.0944158	-0.0608984	-0.0060554	0.0105759	-0.0249977	0.109246	0.0336927	0.0408804	-0.0706162	0.1193	-0.00774034	-0.0455338	-0.07269	0.00238812	0.127884	-0.10328	0.0857144	0.0631815	0.0227035	0.107779	-0.0717642	-0.0425951
BZC1413	0.122323	-0.0741122	0.203479	-0.073454	0.0389888	0.213178	-0.0294645	-0.00112828	0.0120836	0.0382042	-0.0924225	-0.0910139	-0.084823	-0.00973926	-0.0549147	-0.110092	0.0181818	0.013099	0.32623	-0.0134562	-0.0920889	0.200045	0.00384893	-0.0212447	0.270183	0.318044	-0.0973843	0.00444038	-0.11603	0.0660371	0.0684197	0.0398486	0.244421	0.00116552	0.0490477	-0.07131	0.326875	-0.1204	-0.00450374	-0.0810731	0.0569746	0.0374209	-0.147935	0.0316281	-0.0564598	0.304599	0.0602762	-0.104884	-0.0933628
BZC2562	0.063463	-0.120834	0.233431	-0.0389322	-0.0321476	0.0499114	-0.0206635	0.0349207	-0.00687069	0.0257625	0.00711418	-0.0411127	-0.0222448	0.177697	-0.0808426	-0.0192917	0.0339253	0.00972732	0.233722	-0.0378973	0.0169137	0.237519	-0.0104797	-0.00158481	0.216798	0.198842	-0.0579638	-0.0314563	0.033612	0.0308218	0.00342396	-0.0442775	0.272791	-0.0325947	0.0172841	-0.0682028	0.223592	0.0396541	-0.0203237	-0.0750634	0.00357172	0.0742628	-0.0931297	0.00952502	-0.0385805	0.238934	0.0851468	-0.139765	0.000839907
BZC155	0.066197	-0.0273372	0.0510893	0.0357921	0.0391899	0.12206	-0.0053088	0.00307354	0.051245	-0.088151	-0.081323	-0.0291275	-0.0151076	-0.0758877	0.0413097	-0.0844143	0.148772	0.00487282	0.00208404	0.0801369	-0.0435774	0.0839231	0.114954	-0.0128802	0.0826598	0.0929879	0.0147925	0.152358	-0.13221	0.0394721	0.130759	0.0577585	0.0570347	0.0238315	0.119062	-0.107856	0.101505	-0.121035	0.0331792	0.0120923	0.580804	-0.0449647	0.0252332	-0.0562879	-0.0416295	0.0259992	-0.026665	0.00776859	-0.127251
BZC141	0.0832677	-0.018618	0.0586507	-0.0261215	-0.0104195	0.117446	0.0180408	-0.00160553	0.338933	0.0340005	-0.0806746	-0.0905871	-0.0447916	-0.0222121	0.00476125	-0.0648498	0.0800216	0.0361112	0.0146411	0.0159388	-0.0359886	0.0169325	0.0676598	0.0425177	0.0254352	0.0382705	-0.0113323	0.113815	-0.0890618	-0.00598217	0.119085	0.0493303	0.0743529	0.0131241	0.518933	-0.0763393	0.0959576	-0.0908345	0.0568698	-0.0980663	0.163893	0.0496211	-0.0167082	0.0132833	-0.0372856	0.0026091	0.0716035	-0.083077	-0.0675208
BZC1304	-0.0643786	0.0511918	-0.068864	0.0540361	-0.018346	-0.062531	-0.0266144	0.0813329	-0.0177555	0.0830366	-0.00604739	0.0499437	-0.0876749	-0.0949889	0.0369948	-0.140404	-0.0536265	-0.0747681	0.0557352	-0.0214778	0.0225075	-0.00537063	0.0221302	-0.0528285	-0.02515	0.066921	-0.00892976	-0.0499604	-0.0594575	-0.010397	0.0183759	-0.0506797	0.0209269	0.0376541	-0.0505497	0.193261	-0.0267271	-0.0775266	0.0258092	0.0603359	-0.0502245	0.00567417	0.100769	0.153819	-0.064036	-0.0490973	0.0350527	-0.0650817	-0.0377124
BZC5578	-0.00490574	-0.161079	-0.0895543	-0.0795152	-0.069473	0.00795348	-0.0292046	-0.0694784	0.0207259	0.110947	0.025737	-0.158021	-0.010933	0.0382436	-0.0566674	0.0691012	-0.028392	0.0100415	-0.0482456	0.147836	0.170086	-0.107902	0.16161	0.523401	-0.133772	-0.0474574	0.0697682	-0.0302029	-0.0475167	0.0410253	-0.004018	0.0242533	-0.0456043	0.185976	0.00375784	-0.0103848	-0.0214888	-0.076759	0.140382	-0.115114	-0.0138743	0.0511641	-0.0614816	0.0696198	-0.0606341	-0.0595387	0.0163325	0.00899169	0.0282493
BZC3490	0.0502044	0.16287	-0.0211929	0.0808487	0.00699351	0.132673	-0.0225551	-0.064636	-0.0382445	-0.0196724	0.0265809	0.0667084	-0.0439636	-0.111467	0.173899	-0.11301	-0.0546975	-0.0799997	0.0693278	-0.114559	-0.0779902	0.0374851	-0.0163107	-0.149499	0.0912982	0.103238	0.0109036	-0.0294766	-0.0139085	0.0376156	0.0593866	-0.0476948	0.0565676	-0.0647788	-0.0200513	-0.00560749	0.0557205	-0.0273472	-0.081299	0.00227774	0.00502286	-0.0859389	0.203932	0.00861178	-0.0833338	-0.0498687	-0.0538242	-0.111093	-0.0166655
BZC354	0.0447118	-0.108282	0.00697616	-0.0428135	0.0137902	0.0626212	0.0237249	0.0302252	0.0135766	0.00284107	-0.0306	-0.0864119	0.0233156	0.0695653	-0.0277744	-0.0948519	0.449731	0.0338926	-0.0564827	-0.0227706	-0.118895	0.0361934	-0.00669606	-0.0587504	0.0308484	-0.052483	-0.107425	0.42749	-0.0660635	-0.138603	0.195783	0.0307788	0.0173885	0.0109965	0.147862	-0.108774	-0.037326	0.00701796	-0.0505976	-0.0453008	0.144419	0.0292926	-0.0809466	0.043412	0.0921442	0.0313963	0.089377	-0.0860032	-0.0226855
BZC562	0.0609308	-0.0818458	0.031875	-0.0415572	0.0217622	0.0908113	-0.00823254	0.0133411	-0.0434472	-0.0400829	-0.0174199	0.0104597	-0.0547164	-0.0545443	0.0270314	-0.0303986	0.478363	0.029969	0.0295535	0.0390806	-0.0528764	0.00231899	0.0341994	0.00476757	0.0366157	0.0249404	-0.0743247	0.48578	-0.0769507	-0.0200704	0.328835	-0.000907709	0.00194793	0.00403481	0.182379	-0.109037	0.0339557	-0.0883629	-0.0345509	-0.0428057	0.047922	0.0176698	-0.112183	-0.00723183	-0.0157883	0.00218697	0.0336971	-0.0270783	-0.0663631
BZC1238	-0.0978209	-0.0291489	-0.0645928	-0.00755617	-0.121058	-0.0995835	-0.0881595	0.01913	-0.0415461	-0.150347	0.000858642	0.024772	0.134918	-0.109082	-0.0882029	0.227004	-0.119752	-0.0205496	-0.160212	-0.0557103	0.149414	-0.126142	-0.0621493	0.0278092	-0.0603541	-0.132273	0.15798	-0.141275	0.121623	0.200071	-0.139556	-0.0523519	-0.140912	-0.0718886	-0.11429	-0.139516	-0.127679	0.0203419	-0.0641923	-0.0397816	-0.0899618	-0.110484	-0.0721178	-0.137085	0.0997984	-0.115847	-0.121408	0.291107	0.0604904
BZC1719	0.0543269	-0.0993522	-0.0490765	0.0025638	-0.010644	0.092497	0.0335156	0.0278749	0.01456	0.00107255	-0.0635199	-0.0408789	-0.0081334	-0.0724362	0.000886831	-0.0876676	0.300522	0.0120449	0.164717	0.0718422	-0.0493689	-0.0300087	0.0442908	-0.0350917	-0.0128443	0.0252486	-0.0911985	0.279681	-0.133865	-0.0308006	0.423512	-0.0206089	0.0248691	0.0428717	0.16297	-0.0659247	0.0621418	-0.0800372	0.0149103	-0.0918737	0.124168	-0.0503257	-0.0733135	-0.0325677	-0.0684943	-0.03439	-0.0613163	-0.0416494	-0.0974365
BZC7780	-0.0334211	-0.0300097	0.0424173	-0.0522929	0.0465185	-0.0182433	0.059562	0.0130648	0.0344606	-0.00405925	-0.0222359	0.0231046	-0.00489042	-0.000234531	-0.0462234	0.0221246	0.00247517	0.00949055	-0.0771409	0.0147719	-0.0934549	0.0259571	-0.0141261	-0.0231534	-0.0378264	-0.150865	-0.0565459	0.0220937	0.00350638	-0.110054	-0.113998	0.192651	-0.112567	0.0263748	-0.0752867	-0.0854671	-0.0842261	0.0143527	-0.0300053	0.0175357	0.0339743	-0.0900735	-0.0577872	0.00813356	0.522597	0.014214	-0.105919	-0.0553576	-0.0144489
BZC8978	0.0123232	-0.121741	0.0280484	-0.034733	0.00580272	0.0565498	0.0115157	0.0326801	0.00339094	0.00592396	-0.00420514	-0.0519726	-0.0286017	0.100881	0.0103071	-0.0976013	0.398357	-0.016741	0.0396343	-0.0518063	-0.077792	0.00910556	-0.0221866	-0.084236	0.0153493	-0.0570422	-0.121365	0.429024	-0.0619007	-0.123793	0.155673	0.0409306	0.0262582	0.0116999	0.163435	-0.0871026	-0.00920668	-0.0256258	-0.023921	-0.0735261	0.162792	0.0392818	-0.0669879	0.0411305	0.127892	0.082153	0.0723847	-0.1127	-0.0490063
BZC3486	0.174077	-0.124746	0.138139	-0.0137239	0.0436673	0.226605	-0.0179095	0.0137988	0.032082	0.0429412	-0.061371	-0.0858872	-0.0829142	-0.040837	-0.00754311	-0.162674	0.0198129	-0.0589097	0.306016	-0.0218004	-0.0774993	0.226417	0.00493755	-0.0510602	0.258012	0.366798	-0.0830489	-0.0123595	-0.128121	0.104258	0.110972	0.00407993	0.329157	-0.0226817	0.100858	-0.0104075	0.429453	-0.144325	-0.0316238	-0.141326	-0.00892287	0.00888052	-0.0749557	0.0346416	-0.102368	0.217848	0.00408307	-0.101178	-0.0857266
BZC9962	-0.092278	0.544592	-0.0910466	0.156441	-0.00429932	-0.156898	0.0347922	-0.0866084	-0.0952602	-0.0916426	0.00688426	0.406401	-0.0369695	-0.199454	0.315252	-0.171834	-0.183077	-0.165872	-0.124398	-0.0904255	-0.17431	-0.086253	-0.0650104	-0.187756	-0.0399332	-0.00153157	0.0128099	-0.15295	0.0060507	-0.159941	-0.0791285	-0.0736275	-0.121828	-0.0752505	-0.148682	0.371723	-0.125411	0.0679342	-0.0569738	0.389609	-0.100663	-0.176566	0.459338	-0.0861478	-0.0655888	-0.146918	-0.113176	-0.145757	-0.00310353
BZC1803	0.100891	-0.0637406	-0.0551164	-0.0946105	0.0547155	-0.0309073	0.0997334	0.0420371	0.0507216	0.0279684	-0.0292244	-0.0824314	-0.0782119	0.095552	-0.0574764	0.0443665	-0.0367572	0.0948966	0.0658198	0.0336124	-0.0714611	-0.0421546	-0.108389	-0.00295916	-0.0759661	-0.162133	-0.201463	-0.0611252	0.0197641	-0.0715409	-0.107255	0.0602392	-0.135745	-0.0128761	-0.0680412	-0.00924297	-0.0283577	0.0132087	-0.0447112	-0.0304974	-0.0220121	-0.0253156	-0.0771413	0.0575822	0.132679	0.0326553	0.0534176	-0.0845023	-0.00283484
BZC1309	-0.0958596	-0.0142892	-0.0677566	0.056361	-0.111778	-0.141956	-0.054325	-0.0918036	-0.0265765	-0.134651	-0.0327898	0.0650466	0.0760495	-0.120693	-0.102983	0.277366	-0.116857	-0.0211885	-0.122405	0.00524487	0.164088	-0.128278	-0.0402446	0.130711	-0.0705319	-0.1266	0.259918	-0.08495	0.114291	0.159892	-0.115999	-0.0243995	-0.121974	-0.0731965	-0.152501	-0.0216047	-0.143967	0.00889078	0.0213987	0.0101255	-0.0518163	-0.0904863	0.0446326	-0.0938044	-0.00158355	-0.0978266	-0.1163	0.114767	0.0764116
BZC1680	-0.0281746	-0.0233576	-0.00149616	0.125589	0.0589513	0.120809	0.170091	0.0222295	0.0309406	-0.00406401	0.0162655	-0.0396262	-0.0439274	-0.0994518	-0.0549477	-0.066047	-0.0139083	-0.0319502	0.063471	0.0608301	-0.0947318	0.0268948	0.0103905	0.0714458	0.135863	0.0191664	-0.0333386	-0.0234754	-0.0608178	-0.0539277	0.0149149	0.0194877	-0.0180493	0.0047312	0.0123497	0.0407394	0.0796764	-0.0183475	-0.000649142	-0.00485761	-0.00161271	-0.0421773	-0.0119634	-0.062347	-0.0392609	-0.0375912	-0.031498	0.0101828	-0.020702
BZC3684	0.0362131	-0.0286467	-0.0579138	-0.0929219	0.0372736	0.00440411	0.109995	0.0143714	-0.00628251	0.0676417	-0.0531189	-0.0445848	-0.0608702	0.0822197	0.0715327	-0.0662804	0.00418354	0.100412	0.0204461	-0.00502965	-0.112201	0.00148264	-0.101445	0.0754714	-0.0817228	-0.112276	-0.133638	0.00554754	-0.101624	-0.0888451	-0.0185207	0.0602317	-0.0202851	0.069588	-0.0566795	0.0231295	0.0103719	-0.0200175	0.0238799	0.0320048	0.0305547	0.0214548	-0.0120577	0.0806717	0.163999	0.0649269	-0.00839018	-0.106312	-0.0653471
BZC1630	-0.00727217	-0.0109818	-0.0565793	-0.0101286	0.0799497	0.0417273	0.14783	-0.0399057	0.123978	0.0310472	-0.0745508	-0.106928	-0.0839579	-0.0856159	-0.116194	-0.0854205	-0.0462458	0.250125	0.00777464	0.0493897	-0.115805	0.0144248	-0.0100972	0.018864	-0.0261883	-0.0877196	-0.0149797	-0.0525755	-0.0872053	-0.0965607	0.006811	0.108672	-0.0748233	-0.00167187	-0.0437574	-0.00745835	-0.0106242	-0.0481741	-0.0249014	0.032652	0.127784	-0.0970742	0.000173781	0.0817121	0.0272969	0.0693448	-0.099816	-0.0381164	-0.0667042
BZC1007	-0.00428386	0.0236913	-0.0239329	0.0243119	-0.0801236	-0.0964134	-0.0768268	-0.0705886	-0.11062	-0.141762	0.00830894	0.0325407	0.0927356	-0.0757639	-0.138223	0.269018	-0.0378565	-0.0192282	-0.14264	-0.0105632	0.216721	-0.0577325	-0.0520781	0.119682	-0.0868296	-0.106807	0.196377	-0.0694205	0.149031	0.168871	-0.126898	-0.034997	-0.163622	-0.060958	-0.154457	-0.126068	-0.126641	0.0359645	-0.00225472	-0.0508914	-0.0577248	-0.0569259	-0.0657219	-0.113675	0.026686	-0.0924582	-0.0433754	0.287185	0.0356275
BZC4608	0.0468753	-0.150166	0.0936823	-0.0178425	-0.0418151	0.118094	0.0895945	0.045463	-0.0108195	0.0950806	-0.0466805	-0.10671	-0.133095	-0.0574164	-0.100103	-0.117974	-0.0345335	0.0478936	0.507732	0.0765679	-0.0395887	0.104962	0.0225281	0.00416973	0.188902	0.200054	-0.0896958	0.0274462	-0.13543	-0.00273233	0.123193	-0.00459824	0.238163	0.0259577	0.0756399	-0.00230917	0.331316	-0.0963264	0.0195002	-0.126767	-0.00763892	0.0381302	-0.133697	0.00549442	-0.0640195	0.22825	0.0424314	-0.150471	-0.0881904
BZC1114	-0.0175012	-0.0345157	-0.123954	0.0573947	0.0745422	0.0484762	0.164974	-0.000823411	0.119182	0.0789014	-0.0443084	-0.114148	-0.0861148	-0.0413123	-0.0697066	-0.0398147	-0.0384073	0.322077	0.0394813	0.0417372	-0.0641899	-0.0327601	-0.0205586	0.0152727	-0.0636075	-0.131454	-0.107814	-0.00765149	-0.0526672	-0.0722898	0.00838387	-0.0148126	-0.104742	-0.0141576	8.12827e-05	0.0636181	0.0375168	-0.0269324	0.0166015	-0.00423227	-0.0178489	-0.0474066	-0.0420249	0.132625	0.0419001	-0.00136688	0.03163	-0.0238801	-0.0324131
BZC8564	-0.00900535	-0.0405292	-0.0649916	-0.0976142	0.00476843	-0.0275265	0.0702084	0.0291476	-0.00632194	0.0788574	-0.0308701	-0.0113887	-0.0592163	0.0606574	0.0611733	-0.0623386	0.0154961	0.0657873	-0.00158596	-0.0151353	-0.0919524	0.00168097	-0.055464	0.0353152	-0.0886984	-0.100543	-0.0756019	-0.00476504	-0.0909052	-0.0930404	-0.0234455	0.0252233	-0.067247	0.0850745	-0.0287325	0.0374543	-0.000641239	-0.0446737	0.0341029	0.0350398	0.0512607	0.0162709	-0.0399476	0.106913	0.19123	0.0169337	-0.0544284	-0.0682673	-0.0687995
BZC720	0.122213	-0.0739455	0.203348	-0.0734931	0.0388678	0.21302	-0.0298181	-0.00133331	0.0121712	0.0381614	-0.0924748	-0.0909535	-0.0846613	-0.00990481	-0.0549334	-0.110112	0.0179051	0.0129853	0.325895	-0.0132488	-0.0920742	0.199811	0.00387636	-0.0211603	0.270247	0.318212	-0.0971351	0.004308	-0.116079	0.0657653	0.0684737	0.040041	0.244311	0.00128991	0.0494256	-0.0711463	0.326984	-0.120318	-0.00442057	-0.0809696	0.0572371	0.0374335	-0.147813	0.0314254	-0.0566257	0.304229	0.0599899	-0.105005	-0.0933913
BZC1806	-0.0392523	-0.178919	-0.0155904	-0.093478	-0.0528656	-0.0264178	-0.087597	-0.0786178	-0.0394014	-0.0028186	0.0204344	-0.100836	0.0517437	-0.11634	-0.0694607	0.158554	-0.0610401	-0.0785825	0.0415207	-0.0970578	0.347095	0.0253466	-0.0211806	0.0348307	0.0240342	0.125316	0.242378	-0.0720242	-0.0259564	0.296817	0.00535696	0.0317721	0.0415922	-0.0570428	0.00907596	-0.0440978	0.096558	-0.131816	-0.0519911	-0.154391	-0.0659292	0.0110548	-0.0634408	-0.0395412	-0.12085	-0.0329551	-0.0528493	0.154165	0.0333563
BZC1526	-0.0707573	-0.141905	-0.143917	-0.0680127	-0.0676874	-0.0371256	-0.000586829	0.075315	0.010467	-0.0783907	0.0422851	-0.109239	-0.000761094	-0.0745652	-0.137971	0.11565	0.0262729	-0.0560015	-0.0835501	-0.0611924	0.243682	-0.0648966	-0.0880298	0.0352175	-0.0913427	-0.0855606	0.16753	-0.0216325	-0.010103	0.191248	-0.0518796	-0.0173368	-0.0997544	-0.0673601	-0.0715337	-0.0857137	-0.108945	-0.0220826	-0.10348	-0.115363	-0.01979	-0.0649777	-0.104198	-0.0331315	-0.0329059	-0.140312	-0.0916947	0.41644	0.0139955
BZC1274	0.189528	-0.126612	0.0745774	-0.00588252	0.0051075	0.195565	-0.0426676	0.00548462	-0.00518687	0.0712494	0.015694	-0.077653	-0.0887173	0.0807679	0.00598819	-0.10162	-0.0218665	0.0432442	0.147011	-0.00896427	-0.0139863	0.0673917	0.0937691	-0.0637177	0.122124	0.230914	-0.0634365	0.0248751	-0.0476522	0.0186837	0.0941737	-0.00986481	0.20844	0.0549614	0.167113	-0.0595025	0.186136	-0.0808825	0.0592377	-0.142711	0.0611208	0.141686	-0.0766046	0.0939054	-0.116075	0.0820798	0.427968	-0.120405	-0.0403128
BZC143	0.12234	-0.0740572	0.203212	-0.0733591	0.039044	0.213275	-0.0294954	-0.00134811	0.0120466	0.0381572	-0.0924969	-0.0907907	-0.0847996	-0.0099231	-0.0550646	-0.110022	0.0182137	0.0129401	0.326106	-0.013338	-0.091935	0.199917	0.00367116	-0.0213385	0.270162	0.318197	-0.0971918	0.00450379	-0.115971	0.0660613	0.0685786	0.0399836	0.244124	0.00113652	0.0492471	-0.0712104	0.326993	-0.120347	-0.00447559	-0.081124	0.0571341	0.0372355	-0.147841	0.0314725	-0.0565073	0.30443	0.0602829	-0.104968	-0.0933716
BZC148	-0.0210873	0.283174	-0.0500294	0.0683376	0.00753457	-0.0787527	0.0697013	-0.0754694	0.0242597	0.0283599	-0.0145646	0.17229	-0.060391	-0.0729158	0.0635424	-0.041081	-0.119717	-0.0442407	-0.0702342	-0.0777118	0.0541249	-0.0274295	-0.0167508	-0.068837	-0.0780323	-0.0240789	0.0300214	-0.107556	-0.00763756	-0.0693584	-0.0818818	-0.0325769	-0.0864417	-0.0825773	-0.0270033	0.121817	-0.0647601	-0.0305546	-0.00344648	0.0153028	0.00184053	-0.0922507	0.18967	0.0027779	-0.0504934	-0.0810365	-0.052212	-0.105245	8.48368e-05
BZC7762	0.0146342	-0.0743708	0.00173055	-0.0230907	0.00995986	0.0570584	0.00085179	-0.0100146	0.00828359	0.00581046	-0.0811232	-0.111832	-0.085257	-0.0304484	-0.0412366	-0.0754817	0.0343271	-0.00669774	0.0285222	0.0158601	-0.0704032	0.0220166	-0.08057	0.0060259	0.0537496	0.211557	-0.0204451	0.0441089	-0.131546	-0.0484208	-0.0264762	0.530386	0.0104073	0.0396233	-0.0941433	0.00206083	0.036496	-0.0546319	-0.0516908	0.0316713	0.0507043	0.0060728	0.0161638	-0.0294804	0.116061	0.0701348	0.0206926	-0.0332144	-0.0772731
BZC1200	-0.0108629	-0.160206	0.12365	0.0401662	-0.0384239	0.138929	0.0620731	0.0236216	-0.0105422	0.022063	-0.0306151	-0.0982133	-0.0852851	-0.0729414	-0.10344	-0.125549	0.0235101	0.0396963	0.463609	0.0446321	-0.0986891	0.134831	0.0299914	-0.0205266	0.267842	0.245844	-0.0454731	0.0468958	-0.097824	-0.091129	0.164994	0.0586633	0.19827	-0.000558873	0.0323038	-0.0147206	0.192524	-0.0754727	-0.0329316	-0.116042	-0.00349789	-0.0182304	-0.0718225	0.0188989	-0.067881	0.199598	-0.0352725	-0.101466	-0.0942774
BZC1782	-0.0978435	-0.0291466	-0.0645713	-0.00743324	-0.121078	-0.0996272	-0.0881968	0.0193198	-0.0413171	-0.15045	0.000917467	0.0247401	0.134832	-0.109214	-0.0882739	0.227055	-0.119706	-0.0204219	-0.160304	-0.0555009	0.149442	-0.126051	-0.0619518	0.0277597	-0.0603915	-0.132192	0.158191	-0.141282	0.121357	0.20004	-0.139596	-0.0522338	-0.14104	-0.0716396	-0.114327	-0.13944	-0.127727	0.0203166	-0.0640908	-0.0396213	-0.0900979	-0.110486	-0.0722275	-0.13723	0.0997813	-0.115773	-0.121394	0.290751	0.0602048
BZC752	0.109164	-0.0541825	0.063162	-0.0040231	0.0121533	0.0710235	-0.0932747	0.00710578	-0.0334763	-0.0669501	-0.0503358	0.0164271	0.0409507	0.0555391	-0.00899159	-0.00619334	0.351412	0.0464772	-0.0345004	-0.00457502	-0.0718283	-0.0389599	0.0120248	-0.0211239	-0.0423237	0.0129474	-0.0698008	0.436459	-0.000362039	-0.018387	0.099631	0.059711	0.00329977	0.00166848	0.0948757	-0.144774	-0.00426541	-0.0293469	0.0287803	-0.102578	0.109615	0.00823598	-0.0886212	-0.0579515	0.116452	0.00350787	-0.000250352	-0.0555769	-0.065792
BZC810	-0.0850958	-0.114075	0.0144542	-0.00906816	-0.0496141	-0.0440541	-0.115327	-0.0706261	-0.0520808	-0.0685267	0.0120931	-0.0334633	0.17379	-0.111247	-0.0749847	0.18881	-0.0337514	-0.00490161	0.0596245	-0.0701304	0.149247	-0.0501763	-0.0441278	0.121903	-0.086227	-0.108711	0.227375	-0.0432715	0.10989	0.238572	0.0355878	-0.0354918	-0.0817901	-0.0310726	-0.0245883	-0.118462	-0.105563	-0.00287275	-0.074128	-0.106873	-0.0782579	-0.108453	-0.11292	-0.0935796	-0.0268048	-0.10073	-0.110104	0.236964	0.0157105
BZC121	-0.125706	-0.067873	-0.0206933	-0.0430641	-0.0411783	-0.103419	-0.112549	-0.094085	-0.0694513	-0.0726096	0.0422644	-0.0691318	0.0619406	-0.100236	-0.0707429	0.153775	-0.0441492	-0.061624	0.0374725	-0.101144	0.242177	-0.0406345	-0.0566734	0.0692123	-0.107121	-0.0523081	0.187649	-0.107161	0.0800387	0.241356	0.0377432	-0.027322	-0.0463636	-0.0463947	-0.0436653	-0.080491	-0.143799	-0.0281483	-0.0943172	-0.12158	-0.0937396	-0.0683011	-0.0360055	-0.0734654	-0.0597738	-0.11291	-0.0834713	0.123141	0.01448
BZC203	-0.0120649	-0.0203587	0.017237	-0.0660566	-0.0777692	-0.0486295	-0.10801	-0.0929823	-0.0537139	-0.120047	-0.117949	0.012827	0.222464	-0.128286	-0.0424752	0.0993834	-0.0645266	-0.0423658	-0.158426	-0.0270945	0.1411	-0.0522395	-0.0206597	0.0929451	-0.0576531	0.0165058	0.535351	-0.0524548	0.0252659	0.209573	0.0135193	0.0434045	0.0759529	-0.0443552	-0.00820482	-0.0964123	-0.0842246	-0.0643944	-0.0152491	-0.0724486	-0.0734123	-0.0531976	-0.0200604	-0.131639	-0.0296946	-0.0731951	-0.0330874	0.236015	-0.00481656
BZC6102	-0.0675337	0.19561	-0.0484426	0.0719235	-0.0458777	-0.0962634	0.108117	-0.0294117	0.0434212	0.0267016	-0.0381978	0.100051	0.0108438	-0.0634745	0.090026	0.0459065	-0.125678	-0.028838	-0.11446	-0.061032	-0.054401	-0.103673	-0.0317399	-0.0488667	-0.0601268	-0.122499	0.000309237	-0.108955	0.0264175	-0.132298	-0.110241	-0.0538976	-0.12878	-0.0541162	-0.0269733	0.130482	-0.112996	0.0479237	-0.0520798	0.20342	-0.000715436	-0.0734633	0.118064	0.0166573	0.00563089	-0.0538664	-0.0804927	-0.0798877	-0.00027518
BZC5978	-0.0232678	-0.0421058	0.15796	-0.0419433	-0.0223458	-0.0431291	-0.0183055	0.0657464	0.0159606	-0.0407048	0.0213987	-0.0627496	0.139784	0.0316357	-0.0698198	0.029425	0.0398497	-0.00309014	-0.101309	-0.0129448	-0.066163	0.0166633	-0.0100442	0.0219429	-0.0433384	-0.1168	-0.0525872	0.0542068	0.0599325	-0.127004	-0.0953247	0.214216	-0.101495	-0.00285764	-0.0616366	-0.0805701	-0.10301	0.0260705	-0.00622652	-0.0294187	0.0043369	-0.0354004	0.000738614	-0.0325333	0.368231	-0.0209437	-0.0353685	-0.0466476	0.0353662
BZC2540	0.0168768	-0.104466	0.018839	-0.0334724	-0.0352445	-0.0157586	-0.0344554	0.0563759	0.170696	0.000485682	0.0255814	-0.0856395	-0.0492055	0.23014	-0.0422205	0.065001	-0.0211103	0.0551706	0.0360296	-0.0375212	0.0639907	0.0463594	-0.0224135	-0.024152	-0.0404877	0.0420098	-0.0601673	-0.00150489	0.0418744	-0.0463196	-0.0676258	0.0316425	0.0780353	-0.066613	0.0216221	0.0775607	0.035157	-0.0246342	-0.0374505	-0.016057	0.0251821	0.2972	-0.0430873	0.0127492	0.011312	0.185432	0.0144057	-0.0296168	0.0700122
BZC200	-0.0898754	0.195414	-0.0798458	0.179944	0.0542312	0.00979022	0.0853692	-0.0599318	-0.0641848	-0.0377133	0.0659853	0.172503	-0.0473082	-0.169489	0.0315103	-0.0829982	-0.05784	-0.0326739	-0.0285986	0.0215845	-0.10673	-0.0690984	0.00434027	-0.0405732	0.0180728	-0.0860972	-0.0465932	-0.063837	0.0564174	-0.126054	0.0255657	-0.0491085	-0.117033	0.00830813	-0.0968639	0.181065	-0.0708726	0.0383064	0.00447619	0.154605	-0.0723486	-0.157256	0.160854	-0.0361809	-0.0290961	-0.1245	-0.0474197	0.0237951	-0.00838438
BZC4286	-0.0208603	-0.0382833	0.0611408	-0.021347	-0.0158803	-0.00295023	-0.0758878	-0.0313626	-0.0511248	-0.11762	-0.0496433	-0.0111692	0.130098	-0.0561588	-0.113216	0.17409	0.00609367	-0.0377658	-0.117659	-0.0401978	0.19084	-0.0405619	0.0719891	0.151572	-0.0417151	-0.0766545	0.224539	-0.0495898	0.0874636	0.247671	-0.125892	-0.0387447	-0.0896729	0.0166469	-0.0305548	-0.16075	-0.0837461	-0.0334767	-0.0103526	-0.080113	0.00038923	-0.0487172	-0.0800394	-0.107261	0.0426497	-0.0492912	-0.0740034	0.190876	0.0471129
BZC7612	-0.12118	-0.10704	-0.0227568	-0.0237216	-0.00597069	-0.0887416	-0.044507	-0.0676522	-0.0613556	-0.118387	0.0148464	-0.0208788	0.0338011	-0.0701475	-0.194257	0.203617	-0.0206923	-0.0170903	0.0223321	0.0252829	0.0620262	-0.00739084	-0.0153494	0.166621	-0.120694	-0.13528	0.133206	-0.0291662	0.0927899	0.0695869	0.0109916	-0.0390525	-0.102376	-0.00981941	-0.0901786	-0.0704258	-0.0915229	0.0545017	-0.0197741	-0.00685761	-0.0413259	-0.0645033	-0.105608	-0.0983779	0.0335031	-0.0444355	-0.0677627	0.198724	0.000458809
BZC3778	-0.0475585	-0.155024	-0.0325158	-0.0275095	-0.0687659	0.017663	-0.0834701	-0.095684	-0.00404725	-0.0676943	0.0893334	-0.128531	-0.00529794	-0.0584446	-0.0652616	0.185207	-0.00612825	-0.0810181	0.0929791	-0.0592102	0.185167	-0.0165175	-0.0105399	0.0998854	-0.0712523	-0.00139494	0.0961685	-0.0610591	0.0553283	0.133132	0.11738	0.0149879	-0.0404612	-0.00818159	-0.024667	-0.0931109	-0.0332875	0.00236296	-0.0702203	-0.158155	-0.0090763	-0.0794701	-0.0742603	-0.0478491	-0.0791477	-0.068554	-0.0481787	0.11256	0.00202561
BZC130	0.0491301	-0.027268	0.0369922	0.00735843	0.111536	0.0774812	-0.0340371	-0.00217364	-0.0166584	0.063805	-0.0735515	-0.0861972	-0.00178819	0.0606488	-0.0502745	-0.0562354	0.0141576	0.457938	0.124211	0.112509	-0.0671266	0.000215604	0.0182686	0.0252383	0.037286	0.0127889	-0.0664698	0.0182894	-0.0334498	0.00726398	0.0285865	0.0131872	0.076166	0.0312491	0.0337539	-0.0298312	0.0683648	-0.0490386	0.038761	-0.0847701	0.0135291	0.129129	-0.100072	0.0616864	-0.0588892	0.0202235	0.042957	-0.0646383	-0.0475475
BZC992	-0.0819697	0.0617489	-0.0201911	-0.0152432	-0.0512569	-0.140948	-0.0402665	-0.123398	-0.0577276	-0.0655695	0.0148443	0.0119781	0.05477	-0.0457875	-0.0867547	0.182426	-0.112614	-0.0135399	-0.19821	-0.0243623	0.115522	0.0404287	-0.00417734	0.0824932	-0.113864	-0.150682	0.166467	-0.128969	0.110596	0.128269	-0.156158	-0.0493884	-0.135757	-0.0154195	-0.165186	-0.0634565	-0.148447	0.075944	0.0522964	-0.0233771	-0.0501911	-0.0717976	0.0173825	-0.084903	0.050266	-0.0726208	-0.0934518	0.122913	0.0898722
BZC134	-0.0180175	-0.0504268	-0.0214607	-0.0940722	-0.0834225	-0.0564294	-0.119228	-0.139458	-0.0658137	-0.000170699	-0.0405528	-0.0118977	0.15482	-0.0793362	-0.0439059	0.131081	-0.0874287	-0.00846119	-0.0828166	-0.0356384	0.224348	-0.101598	0.0112425	0.116068	-0.10887	-0.00267298	0.264665	-0.0656385	0.0499045	0.223825	-0.0192043	0.00945027	0.0174081	-0.0284694	-0.0144094	-0.0845665	-0.0463549	-0.026431	-0.044379	-0.0746538	-0.0221955	-0.0418501	-0.0749538	0.000205705	-0.0410974	-0.0787569	0.0265615	0.186785	-0.0497006
BZC602	0.0815506	-0.0851891	0.0292835	-0.0775124	0.0705381	0.0459687	-0.0388675	0.020152	-0.0103723	-0.0141961	-0.0497225	-0.026724	0.0466465	0.00671615	-0.0186108	-0.00605378	0.419955	0.0195077	0.0115336	0.00362224	-0.0947639	0.0517008	0.0397516	-0.00203492	-0.0231508	0.0196283	-0.087789	0.505586	-0.0651038	-0.0476904	0.198803	0.0528098	-0.000357625	0.0455087	0.117904	-0.0862515	0.0374625	-0.0802267	0.0260491	-0.0524265	0.140974	-0.0185191	-0.0957065	0.0050709	0.0964222	0.0378125	0.0434018	-0.0815664	-0.100307
BZC623	-0.0632676	0.180266	-0.0419173	0.474617	0.0109406	0.0266653	0.0248251	0.0320834	-0.0281943	-0.0364085	-0.033812	0.116976	-0.0145365	-0.0545938	0.0514192	-0.0794875	-0.0357527	0.0198264	-0.0118021	0.0333416	-0.167874	-0.0909082	0.00907116	-0.0753041	-0.00876355	-0.108898	-0.0710204	-0.0852103	0.00564006	-0.118589	-0.0120682	-0.0365348	-0.0364169	0.0503143	-0.0482009	-0.0241995	-0.0667332	0.0664635	0.0392867	0.0986905	0.00623858	-0.116855	0.0667688	-0.0213337	0.0174685	-0.108918	-0.0353809	-0.0426577	-0.0382807
BZC7682	-0.0637262	0.0878233	-0.0662986	0.143777	0.016039	0.00588741	0.120142	-0.0291153	0.0973362	-0.0206634	-0.0481808	-0.0121686	-0.0737846	-0.153652	0.0251591	-0.100716	-0.0749608	0.171052	-0.00157201	0.0960025	-0.159733	-0.032538	0.0172805	-0.0276027	-0.0336947	-0.0789249	0.00628404	-0.060532	-0.0836501	-0.106544	-0.0140081	0.0637881	-0.0769134	0.0196295	-0.0809308	0.157158	-0.0315008	0.00822274	0.0130246	0.113826	0.0168263	-0.116964	0.152876	0.00846205	-0.0165872	0.00392109	-0.076007	-0.0615014	-0.0497434
BZC1004	-0.0836133	0.218421	-0.105423	0.112682	-0.0596609	-0.154708	0.032736	0.142703	-0.0190064	-0.0280901	-0.00140084	0.247871	-0.0547589	0.0614572	0.2947	-0.0683446	-0.11166	-0.0894805	-0.0960046	-0.0218168	-0.0932159	-0.0780665	-0.0609406	-0.124234	-0.0543754	-0.0509544	-0.0498144	-0.0729899	-0.0396588	-0.179992	-0.0659022	-0.0602842	-0.108884	-0.0198198	-0.129351	0.260892	-0.145936	0.0620168	-0.0394549	0.309944	-0.0923683	-0.0129857	0.238241	-0.0455299	-0.0753875	-0.0660578	-0.0298366	-0.0359981	0.0865671
BZC9617	-0.110151	0.050965	-0.00776259	-0.0394406	-0.0313421	-0.0879612	-0.0578029	-0.103361	-0.0304037	-0.0523191	0.368481	0.0208386	0.0142081	0.122912	0.0527246	0.124341	-0.123384	-0.0693521	-0.16192	-0.0989814	-0.0046112	-0.0322601	-0.0660346	-0.00211531	-0.0537719	-0.148922	-0.0169966	-0.112819	0.443064	-0.0766582	-0.135362	-0.103568	-0.125162	-0.0458045	-0.0709148	-0.0776178	-0.171965	0.567961	-0.0778987	0.00862723	-0.0887798	-0.0886799	0.052819	-0.0267209	-0.0147677	-0.126308	-0.0422973	0.0217871	0.48722
BZC224	-0.0634038	0.0867518	-0.061391	0.141379	0.0148157	0.0053884	0.120054	-0.0280592	0.103617	-0.0212143	-0.0432161	-0.0126747	-0.0731037	-0.148823	0.0228585	-0.0968287	-0.0770239	0.17224	-0.000260037	0.0968197	-0.161185	-0.0319838	0.0174074	-0.0246618	-0.0349298	-0.0827596	0.00247911	-0.0607681	-0.0795647	-0.109986	-0.014962	0.0600036	-0.0795168	0.0161818	-0.0803606	0.147465	-0.0303699	0.0129364	0.0103042	0.107903	0.0162117	-0.117825	0.149303	0.00802839	-0.015217	0.0028837	-0.073242	-0.0606975	-0.0504815
BZC609	-0.0252715	-0.173251	-0.0800941	-0.115752	-0.0732097	-0.0272951	-0.108972	-0.0765037	-0.0806491	0.015832	-0.018016	-0.0933439	0.0507667	-0.0873722	-0.117522	0.0951203	-0.0749348	-0.0619263	0.0588993	-0.0979155	0.292397	0.0323077	-0.00200725	0.0492138	-0.0442849	0.0606618	0.22614	-0.0598294	-0.0192592	0.251845	-0.00945808	-0.0876029	0.0874548	0.0255775	0.061866	-0.0707948	0.0151588	-0.113972	-0.0402903	-0.1389	-0.04585	0.0210954	-0.12173	0.0306445	-0.0937735	-0.0254673	0.0455754	0.194367	-0.0323417
BZC8920	0.173033	-0.0914249	0.173909	-0.102127	0.0136353	0.143544	-0.0432499	-0.0627556	0.00116242	0.0638104	-0.0314486	-0.128788	-0.0795934	0.0753876	0.0328707	-0.093624	0.0566767	0.0336723	0.166611	-0.045352	-0.0105109	0.155717	-0.0378876	-0.0751216	0.122292	0.24209	-0.0218708	0.0526396	-0.116266	0.0542648	0.0816412	0.0362759	0.226921	-0.0543429	0.12986	-0.0501387	0.214902	-0.0696379	-0.0759498	-0.0905588	0.0210685	0.127668	-0.0920975	0.0537172	-0.0471797	0.196417	0.105706	-0.123938	-0.0553295
BZC3660	-0.0587519	0.175954	-0.0793659	0.0365009	0.0206705	-0.0941829	0.0715247	-0.0270643	-0.00982944	-0.0643477	0.0435626	0.0944818	-0.059678	-0.141885	0.0737873	-0.0869992	-0.0165933	-0.0846664	-0.0393129	-0.0133717	-0.0655322	-0.0240303	-0.0791216	-0.0569137	0.0175165	0.00471546	0.00574164	-0.0954034	-0.0166706	-0.13767	0.00828978	-0.0171029	-0.063451	0.0143242	-0.10898	0.305	-0.0882913	0.0648646	-0.0530847	0.282284	-0.06253	-0.0629182	0.141843	-0.077341	-0.069877	-0.0306178	-0.0207038	-0.072567	-0.0209994
BZC466	0.0760536	-0.0245424	0.0997424	-0.0742994	0.042162	0.0833731	-0.0790819	0.0303708	0.0226066	-0.0265922	-0.0550582	-0.0293927	0.0502872	0.0106725	0.00452386	-0.033508	0.0183458	-0.00362701	0.148223	-0.0383692	-0.114568	0.270031	0.0510672	-0.0178224	0.243693	0.163261	0.00261521	0.0195914	0.0110144	-0.0057671	-0.0549312	0.021632	0.224417	-0.0429651	0.0613	-0.0869084	0.238671	-0.037276	-0.0122588	-0.0771426	0.0736581	0.0304131	-0.00264679	-0.0282248	0.0213697	0.222265	0.0496331	-0.118765	-0.0505655
BZC1506	0.0706749	0.00578698	-0.00876839	0.151787	-0.0472529	0.0248182	-0.0100424	-0.0199829	-0.00956262	-0.013878	-0.0307285	0.073328	-0.0513207	0.0414061	0.0149127	0.0294911	-0.0632373	-0.0115716	0.00980446	0.0126222	-0.0434949	-0.0384605	0.0736006	-0.100505	0.0723	0.128768	-0.0366578	0.0015928	0.000697377	-0.0470044	-0.00605642	-0.0354349	0.0530105	-0.0279606	-0.0337051	-0.0650405	0.0196575	-0.0147523	0.0742424	-0.00934703	0.0183918	0.0290231	0.0884041	-0.0154526	-0.0276538	-0.0756813	0.189257	0.000907229	-0.0270099
BZC1654	0.0917515	-0.00606915	-0.0347755	0.10245	0.0188251	0.0845647	-0.0432971	-0.0234715	0.0116309	-0.00682189	-0.00834076	-0.0630827	-0.0570326	0.0341203	0.0984507	-0.0410319	0.0542333	0.0660124	0.010374	0.0507668	-0.0341272	-0.0300754	0.0285105	-0.0242444	-0.0132575	0.120032	-0.0139364	0.0368987	-0.107881	0.0362834	0.0622279	0.0548334	0.0219593	0.0599556	0.00247603	-0.000261554	0.100943	-0.0232554	0.0217899	-0.0530093	0.0549042	0.0209477	0.0359624	-0.0162979	-0.119143	-0.0220963	0.173626	-0.033573	0.0124329
BZC235	-0.035465	-0.187526	-0.0430016	-0.0595402	-0.0767755	-0.0302572	-0.073813	-0.00938207	-0.0995132	-0.00763821	-0.0315321	-0.0257735	0.0359036	-0.0715913	-0.174938	0.0457036	-0.0577103	-0.0283832	0.0761545	-0.0863026	0.332035	0.0345905	0.0254978	0.0816515	0.0281172	0.0847381	0.171539	-0.0117128	0.0262696	0.184819	-0.00776879	-0.00771121	0.0529592	-0.0398503	-0.0127464	-0.0435617	0.0443213	-0.135667	-0.00210203	-0.156335	-0.0754361	0.0245951	-0.130483	-0.0149276	-0.0989139	0.0382319	0.0606076	0.202132	0.00170889
BZC4698	0.109657	-0.154881	0.223857	-0.0603574	0.000459999	0.00430363	-0.00276573	0.0050327	0.0821279	0.0895351	-0.0978348	-0.0731824	-0.109829	0.235225	-0.00717261	-0.102678	0.0157676	0.0523912	0.236076	-0.00954631	-0.034203	0.170608	-0.0185705	-0.0728763	0.188563	0.202296	-0.124367	0.0343439	-0.104251	-0.0309368	0.0217471	0.00986095	0.213045	-0.0142615	0.045393	0.02037	0.274775	-0.1053	0.00586545	-0.0530425	0.046233	0.1419	-0.0921292	0.0894791	-0.0154029	0.500889	0.0962248	-0.177304	-0.0638047
BZC1470	0.0505522	-0.0943387	0.0817366	-0.0239632	-0.0082917	0.0826743	-0.0980753	-0.00613279	-0.0291789	-0.0934531	-0.0419791	4.79584e-05	0.0434848	0.0549996	-0.0401622	0.0194315	0.396823	0.0766766	-0.0302001	0.0139101	-0.0614663	0.0372951	0.0636276	0.00350541	-0.0163523	0.0177164	-0.0220969	0.491551	-0.0231232	-0.032584	0.0700661	0.0735782	0.016233	-0.00626147	0.109625	-0.168012	0.0226273	-0.0536344	-0.00769798	-0.091198	0.182858	0.0248985	-0.0839824	-0.0291181	0.10073	0.0114548	0.00610927	-0.0355176	-0.0589165
BZC1822	0.0274173	-0.118135	0.00997682	-0.13271	0.00312726	0.0431697	0.00107343	0.000377367	-0.0268584	0.121115	-0.0199256	-0.124287	0.00198931	0.208111	0.0986355	-0.0947524	0.102545	0.194118	0.0644599	0.0300559	0.020675	0.0238604	-0.0146033	0.0685553	-0.036625	0.0139214	-0.0573061	0.0843317	-0.094772	-0.0132495	0.0654182	0.0267232	0.14106	0.0540537	0.0634642	0.00910492	0.0610943	0.0143389	0.033931	-0.0169436	-0.0250577	0.295536	-0.1187	0.099923	-0.0793193	0.0906639	0.0385804	-0.127542	-0.00413524
BZC2810	-0.0970579	0.212171	-0.062496	0.117267	0.0110144	-0.144588	0.0854273	0.0472939	-0.049353	-0.0259756	0.0339478	0.231665	0.00498992	-0.0763479	0.0367541	-0.0692483	-0.0638373	-0.110314	-0.124157	-0.029003	-0.127012	-0.0857517	-0.0669118	-0.0997952	0.058213	-0.11531	-0.0530877	-0.0743926	0.0298729	-0.177121	-0.0805078	-0.0619797	-0.114531	-0.0643567	-0.0944025	0.197789	-0.153903	0.0955578	-0.0230911	0.254231	-0.0960689	-0.0963727	0.183833	-0.040924	0.173274	-0.0655346	-0.0239077	-0.00266503	-0.00624654
BZC2490	0.015296	-0.0856461	0.0225783	0.00533175	-0.0183823	0.194698	0.0188162	0.0406289	-0.046743	0.00994893	-0.0343999	-0.0110888	0.0042916	-0.0662427	-0.0244528	-0.0884772	0.189223	0.0316742	0.201893	0.0838719	-0.0420179	-0.0458653	0.0832498	-0.00384984	0.0847154	0.0432415	-0.0645729	0.259438	-0.102336	-0.0149208	0.525823	-0.0465744	0.0804786	0.0457506	0.277016	-0.121028	0.0661364	-0.067456	0.0287226	-0.114985	0.129566	0.0213965	-0.0966356	0.0244191	-0.110953	-0.053221	0.0169509	-0.070103	-0.0678465
BZC608	-0.0393049	0.0112354	-0.0417537	-0.0636347	0.0427162	-0.0673395	-0.0833789	-0.0441339	-0.0746905	-0.0992046	0.0923715	0.0108821	0.0665309	-0.0290948	-0.103793	0.184805	-0.060722	-0.0273598	-0.139911	-0.0396519	0.166615	-0.0445106	-0.0559459	0.032429	-0.0518361	-0.108217	0.1193	-0.099615	0.132254	0.0570134	-0.0294376	-0.0316483	-0.0834048	-0.0383395	-0.0980604	-0.112125	-0.130795	0.12431	0.00195162	-0.0330332	-0.0583936	-0.06133	0.0152794	-0.103867	0.00427224	-0.0985523	-0.0799311	0.158538	0.0890504
BZC1872	-0.103851	-0.137245	-0.0695308	-0.0220149	-0.026398	0.00708524	-0.064668	-0.0689921	-0.052928	-0.105353	0.0933266	-0.103292	0.0166459	-0.0983578	-0.129393	0.171377	0.0271372	-0.0774994	0.0899948	-0.046601	0.238084	-0.0567382	0.0112437	0.0606979	-0.0855614	-0.0767008	0.110264	-0.0280493	0.0620507	0.110021	0.165277	-0.00981894	-0.0748628	-0.0349952	-0.0241229	-0.132034	-0.0939253	0.0511661	-0.0873745	-0.120829	-0.0451106	-0.0710411	-0.110608	-0.080897	-0.0701054	-0.118373	-0.0962471	0.22794	0.0109894
BZC1303	-0.0302816	0.0248299	-0.0615449	0.0166797	-0.00576127	-0.0649562	0.00532413	0.288799	-0.0263596	0.220082	-0.0346892	0.0701387	-0.038912	-0.0395074	-0.0495424	-0.0619866	-0.0836315	-0.0507544	-0.00203192	0.0202437	-0.0263942	-0.00628383	0.0444965	0.0133669	0.0187279	-0.00759769	-0.0592479	-0.0604344	-0.0667743	-0.11311	-0.00868652	-0.029552	-0.00700315	0.096012	-0.04656	0.0934084	-0.0426392	-0.0363558	0.0850209	0.0539913	-0.101131	0.0294307	0.0374064	0.139848	0.0301052	-0.0047051	0.0560879	-0.0338992	-0.0153921
BZC290	0.0370198	-0.0338955	-0.0260162	-0.0128696	0.0268215	0.0814403	0.0759382	0.00518579	0.0157394	0.00255865	-0.0628991	-0.0426539	-0.0612893	-0.0421689	-0.00523769	-0.0758524	0.216602	-0.0173471	0.00259351	0.00117425	-0.0760771	0.00283134	0.0138048	-0.0938396	0.0255978	-0.0297725	-0.0821116	0.0832738	-0.0670226	-0.0293671	0.215249	-0.0696382	0.00120448	0.0430202	0.170089	-0.0470399	-0.000920566	-0.0462152	0.027692	-0.0357896	0.145277	-0.0209261	-0.0362369	-0.00107011	0.224403	0.0245119	-0.00443539	-0.0372436	-0.05411
BZC106	-0.0575424	0.265425	-0.0686642	0.154054	-0.0376683	-0.122943	0.0184399	0.0381516	-0.0774623	-0.0071081	0.0233525	0.151151	-0.0192717	-0.021784	0.167416	-0.0206849	-0.1408	-0.0883074	-0.0953741	0.000637101	-0.0988535	-0.0995693	-0.0401173	-0.100342	0.0276068	-0.0878937	-0.0738301	-0.11413	0.0489376	-0.151914	-0.0837714	-0.0164053	-0.105721	-0.0277486	-0.142642	0.159369	-0.136332	0.172976	-0.0302815	0.21639	-0.117275	-0.0514627	0.209993	-0.0592451	-0.000898981	-0.0638976	0.02332	-0.0471985	0.06179
BZC6570	0.0821533	-0.103746	-0.0115757	-0.0206375	0.0206703	0.155899	0.0118986	-0.00309652	0.13245	0.0711791	-0.00692569	-0.115862	-0.0378425	0.0177529	-0.0654805	-0.0916156	0.0162646	-0.0149052	0.0817676	-0.0689911	-0.00701251	0.0772512	0.0269164	-0.0363393	0.10844	0.204785	0.0293014	0.00122826	-0.0935026	0.0277599	0.0733268	0.0151098	0.168819	-0.0394105	0.0963315	0.149935	0.147364	-0.0996161	0.00958313	0.00124645	0.0610221	0.0706313	-0.0162404	0.0715094	-0.103173	0.0810138	0.0391771	-0.108891	-0.0792041
BZC2762	-0.0384364	0.292262	-0.0719403	0.0516333	0.0349113	-0.119617	0.0859538	-0.0237593	-0.0470088	-0.0307961	-0.0485667	0.245429	0.00746543	-0.0736923	0.18382	-0.019754	-0.0568478	-0.030297	-0.129553	0.0337809	-0.0551322	-0.141294	-0.0267068	-0.0489931	-0.0769719	-0.0935973	0.0552207	-0.0884738	-0.0542878	-0.0934919	-0.0238465	-0.0211755	-0.0846458	0.00705608	-0.121225	0.116532	-0.141041	0.0392611	0.00318137	0.287331	-0.0545893	-0.0701806	0.153071	-0.0333088	-0.00600536	-0.0711575	-0.0754147	-0.0514411	-0.0237989
BZC3418	-0.0768713	-0.120724	-0.0138122	-0.076572	-0.088088	-0.103693	-0.0785211	0.0250962	-0.0582241	-0.0680412	0.0739535	-0.0367004	0.122815	0.199525	-0.147631	0.306544	-0.0108826	-0.0189109	-0.121618	-0.0750397	0.238406	-0.0305562	-0.0567748	0.0786293	-0.0687371	-0.0765342	0.141063	0.000152664	0.155364	0.0648547	-0.11798	-0.0431737	-0.0143159	-0.127665	-0.0853398	-0.103038	-0.0863537	0.0973919	-0.0502603	-0.0663432	-0.0792374	0.23244	-0.110319	-0.0877541	0.0122684	0.0243572	-0.0379751	0.108201	0.157662
BZC2908	-0.0373483	-0.0599871	-0.0823035	-0.0664737	-0.101649	-0.104762	-0.028004	0.0724977	-0.0333603	-0.0945195	-0.0168188	-0.0929402	0.0436291	-0.0788669	-0.113072	0.206575	-0.0540523	0.00541783	-0.149639	-0.085404	0.218009	-0.0819512	-0.07951	0.0586021	-0.0995644	-0.100814	0.192511	-0.0830155	0.0736984	0.29112	-0.111256	-0.0127001	-0.14099	-0.0694678	-0.0556704	-0.0940709	-0.131383	-0.0637139	-0.0780987	-0.0621778	-0.0397776	-0.0359912	-0.0882531	-0.0539015	0.0205507	-0.109849	-0.100346	0.384161	0.0414732
BZC5304	-0.0859454	0.311311	-0.060197	0.161996	-0.0229632	-0.0639452	0.110209	0.00691825	-0.0372976	-0.0801757	-0.0653772	0.333408	-0.025939	-0.148554	0.152933	-0.0916614	-0.0429694	-0.0492345	-0.0746256	-0.0215996	-0.138066	-0.0437036	0.0102169	-0.0714867	-0.0264268	-0.122342	-0.0108685	-0.054815	0.00981683	-0.102091	-0.0595128	-0.0732476	-0.0849955	0.0160044	-0.0915847	0.0622049	-0.106577	0.0357798	0.0120901	0.271109	-0.0437865	-0.156403	0.146109	-0.0705003	0.0342855	-0.0959494	-0.0732947	0.0116125	-0.0792009
BZC131	0.0992476	-0.0667856	0.202107	0.000159145	0.14746	0.0905341	-0.0228275	0.0432012	0.0260247	0.0940836	-0.104927	-0.0433086	-0.0979285	0.00286547	-0.0142454	-0.131483	-0.0426224	0.0230167	0.337391	-0.0127988	-0.0655154	0.249217	-0.0133135	-0.0655021	0.239086	0.248385	-0.0698698	0.0507671	-0.127292	0.0484376	0.0343896	0.0330822	0.23786	0.0298767	0.0860491	0.00246787	0.358771	-0.133092	0.0607504	-0.150697	0.0489628	0.0297393	-0.000165921	0.063375	-0.0508452	0.236519	0.0257632	-0.102775	-0.0876882
BZC4912	0.0711556	-0.101728	0.0455394	0.0194469	0.0034632	0.0979322	-0.0341895	-0.0158004	0.00821168	0.0255379	-0.0758708	-0.141123	-0.0476641	-0.0867867	-0.00246096	-0.0334389	0.0127782	0.0679247	-0.00592786	0.0467995	-0.0752223	0.0618019	0.0373006	0.0484854	0.0576079	0.223974	0.0103185	0.0383875	-0.141075	0.00903409	0.00965174	0.466205	-0.0519298	0.0488294	0.0190922	-0.0578423	0.0350099	-0.103051	-0.00129211	-0.0295694	0.109898	-0.0544378	-0.00879609	-0.0035749	0.127231	0.000219348	-0.0696264	-0.0426213	-0.0670969
BZC2002	-0.0713652	-0.142091	-0.143871	-0.0682956	-0.0675735	-0.0372334	-0.000582837	0.0748291	0.0108914	-0.0787558	0.0423318	-0.1095	-0.000479002	-0.0740744	-0.138024	0.115994	0.0263361	-0.0559264	-0.0836877	-0.060845	0.243842	-0.0654663	-0.0878584	0.0354082	-0.0914337	-0.0858234	0.167259	-0.0215143	-0.0101059	0.191116	-0.052363	-0.0176124	-0.100041	-0.0670513	-0.0712385	-0.0854797	-0.108817	-0.0217023	-0.103192	-0.11532	-0.0193929	-0.064686	-0.104567	-0.0333316	-0.0324956	-0.140795	-0.0916368	0.416093	0.0140428
BZC4814	0.101096	-0.0638658	-0.0549249	-0.0943884	0.0546218	-0.0306724	0.0997275	0.0420507	0.0506209	0.0281089	-0.0291483	-0.0825358	-0.0780712	0.0957378	-0.0575828	0.0441485	-0.0367862	0.0946666	0.0660695	0.0332083	-0.0715207	-0.0421674	-0.108399	-0.00306032	-0.0759203	-0.162159	-0.201471	-0.061015	0.0194585	-0.0716591	-0.107014	0.0602921	-0.135403	-0.0129012	-0.0678497	-0.00928187	-0.0281675	0.0129975	-0.0449649	-0.0302956	-0.0218846	-0.0252044	-0.0771035	0.0579165	0.132627	0.0328339	0.0534562	-0.0848133	-0.00310615
BZC313	-0.0394902	0.0107679	-0.0419718	-0.0634277	0.0425334	-0.067575	-0.0832631	-0.0442878	-0.074774	-0.09901	0.0924563	0.0109429	0.0662221	-0.0289849	-0.103802	0.184932	-0.0606847	-0.0274774	-0.140057	-0.0399108	0.166724	-0.0448356	-0.0561503	0.0322287	-0.0523589	-0.108401	0.119264	-0.0997739	0.132331	0.0571145	-0.0296038	-0.0313985	-0.0833405	-0.038125	-0.0982347	-0.111906	-0.130978	0.124361	0.00181475	-0.0329873	-0.0583543	-0.061366	0.0152216	-0.103651	0.00450733	-0.0986432	-0.0798693	0.1587	0.0889775
BZC1161	-0.0516206	0.0649118	-0.0917185	0.0572663	-0.00325979	-0.124322	0.0692447	0.188376	0.00733452	-0.0278836	0.0720939	0.172317	-0.122346	0.0971939	0.226256	-0.132692	-0.0186857	-0.122658	-0.00902184	-0.0870824	-0.0876496	-0.0223899	-0.0970095	-0.189452	-0.0393907	0.00765052	-0.143862	0.00836544	-0.00562483	-0.153058	-0.0180484	-0.0401665	-0.0415427	-0.0575178	-0.0378517	0.195984	-0.0775317	0.0507925	-0.0943214	0.230705	-0.064142	0.0544569	0.200902	-0.00128153	-0.0571463	0.0115948	0.00620751	-0.0678814	0.073179
BZC3117	0.0555359	-0.0224257	0.0764586	0.00217357	0.263607	0.0893684	0.00767954	-0.00284873	0.0105221	0.0237477	-0.0425186	-0.0680308	-0.0246527	-0.0520802	-0.00767984	-0.0917889	0.00456926	0.0148211	0.0073956	0.0853422	-0.0407868	0.0663022	0.0690151	-0.00356561	-0.00697642	0.0243861	-0.0413387	0.00767817	-0.0966094	-0.00329043	0.0626552	0.0243352	0.0693135	0.0816282	0.14492	-0.110133	0.0201902	-0.0671157	0.0189319	-0.0865291	0.0992275	-0.051056	-0.00763438	0.0233976	0.0168131	0.0456326	0.0220415	-0.046001	-0.0708788
BZC6038	-0.0150618	0.301224	-0.0809091	0.0796912	-0.00924223	-0.108784	-0.012535	-0.0140851	0.0297299	-0.0908032	-0.0950813	0.254376	-0.00439169	-0.0591699	0.174059	-0.0252056	-0.113016	-0.00723463	-0.134349	-0.00688945	-0.0938082	-0.114088	-0.022715	-0.10183	-0.108763	-0.0708883	0.00524725	-0.0163303	0.0169012	-0.0333379	-0.148399	-0.0396062	-0.153551	-0.0452369	-0.0592529	0.224515	-0.0822661	-0.0118366	0.035363	0.377794	-0.0135935	-0.0619441	0.116404	-0.0614511	-0.00732503	-0.0793487	-0.0617823	-0.0405774	-0.0155868
BZC1687	0.0454544	-0.0203825	0.0446454	0.00190226	-0.0182393	0.0565715	-0.0653097	0.0182902	-0.0435044	-0.083583	-0.0888362	0.00745287	-0.00727506	-0.0342602	0.0181048	-0.0245913	0.1057	-0.0442504	-0.0434946	-0.00988349	-0.0529686	0.0523518	0.0422017	-0.0353038	0.00246715	0.0862792	-0.0168398	0.18894	-0.114419	0.0303179	0.12404	-0.0404784	0.0793195	0.0402115	0.215825	-0.0857666	0.101523	-0.10099	0.0374333	-0.0105896	0.126753	0.0338977	0.0487288	-0.0872189	-0.0211282	0.0191455	-0.00992899	-0.0572422	-0.0843536
BZC441	-0.127836	-0.0676928	-0.0686528	-0.103116	-0.0112123	-0.14603	0.0303673	-0.0420667	-0.0407308	-0.0780083	-0.00773656	0.0217928	0.0461476	-0.13711	-0.157646	0.244374	-0.0380869	-0.0106832	-0.103247	-0.00315439	0.180811	-0.0526741	-0.0400138	0.0232517	-0.0988553	-0.154729	0.186935	-0.110168	0.119776	0.168205	-0.109319	-0.00736704	-0.144448	-0.0243955	-0.10228	-0.0934402	-0.146692	-0.0255225	-0.0437806	-0.0584183	-0.00847851	-0.102179	-0.0814289	-0.0476177	0.196374	-0.046174	-0.127698	0.213361	0.0282447
BZC1196	-0.013889	0.0931561	-0.083088	0.0716932	0.0634358	-0.0158807	-0.0909711	-0.0341289	0.0289959	0.0220404	-0.0180774	-0.005264	0.0188341	0.000455145	-0.00809805	-0.0825193	-0.032391	0.0371606	-0.0565467	0.0295112	-0.0283833	-0.0345058	0.0381312	-0.0292245	-0.0391999	-0.0199367	0.0139462	-0.0498045	-0.0458084	-0.0809307	0.0101155	-0.0417526	0.015682	0.0912277	0.0946884	0.00302793	-0.124416	-0.0335932	0.0353789	-0.00795663	0.0126693	-0.00605238	0.0510113	0.0529568	-0.0506495	-0.0965773	-0.0215962	-0.0528274	-0.00873279
BZC403	-0.0581195	-0.114741	-0.1252	-0.13405	-0.109973	-0.163931	-0.0555319	-0.0581009	-0.0290203	-0.0237095	0.0862787	-0.0547945	0.0345714	0.0835175	-0.0657535	0.261992	-0.0727326	-0.0689292	-0.124963	-0.0956612	0.331292	-0.0783027	-0.12118	0.0673322	-0.151476	-0.120271	0.0754966	-0.122424	0.111706	0.145582	-0.145021	-0.0782601	-0.093672	-0.0830666	-0.113149	-0.0389342	-0.10626	0.0651272	-0.0763074	-0.0683961	-0.101637	0.0728067	-0.0829663	-0.0170305	-0.0632572	-0.054185	0.0664758	0.141344	0.115552
BZC1628	0.0504729	0.174636	-0.0494893	0.125453	-0.0114708	0.0505844	-0.0344122	-0.0805953	-0.044777	-0.000780346	0.0476108	0.17231	-0.065732	0.124058	0.412038	-0.168181	-0.0464534	-0.0177024	0.0335565	-0.0760232	-0.0626031	-0.0625648	-0.035198	-0.115443	0.00632257	0.130488	0.0210847	0.0651177	-0.0281858	0.0188304	0.0648237	-0.0623518	0.0630438	-0.0298458	0.025366	0.124526	0.0418435	-0.00565268	0.00915273	-0.0234634	0.00519216	0.0154296	0.120996	0.00151798	-0.110407	-0.0939841	0.0438212	-0.14795	-0.00952803
BZC1294	0.0255732	0.0557635	-0.00359405	0.125906	0.0321122	0.0416354	-0.00389649	0.0889876	-0.0459191	0.0270044	-0.0428775	0.0204668	0.0163006	-0.038287	-0.00370038	-0.0652754	0.0124507	0.0502747	0.028393	0.408014	-0.0771903	-0.0275434	0.486531	0.109954	-0.00824488	-0.00937399	-0.0787906	0.07276	-0.0689721	-0.0512055	0.0250944	0.0454876	-0.0184197	0.346636	0.022771	-0.0688534	0.034006	0.00777969	0.464018	0.00160608	0.0634512	-0.0121454	0.0290134	-0.0333949	-0.0215589	0.0114877	-0.0195796	-0.0260766	-0.039158
BZC10	-0.0564676	-0.00712128	-0.04911	-0.0161416	0.0419304	-0.0931856	-0.053694	-0.0788268	-0.0478749	-0.0783343	0.0899469	0.0254123	0.0302373	-0.0760018	-0.108984	0.124225	-0.045249	-0.0777236	-0.133033	0.00581681	0.180327	-0.0842029	0.00289306	0.0438812	-0.0805867	-0.108843	0.184374	-0.114152	0.150669	0.116762	-0.0463248	-0.0280964	-0.110114	-0.0266759	-0.0629853	-0.0788091	-0.12686	0.105417	0.0194914	-0.0695874	-0.0636667	-0.0655984	0.00783487	-0.0868485	-0.00879513	-0.121864	-0.0728931	0.224829	0.0477467
BZC826_1	-0.0277087	-0.0102527	-0.0386522	0.046373	0.0221058	0.0220441	-0.0392894	0.0202537	-0.0336476	0.0243051	-0.0296794	-0.0179473	-0.0609037	-0.0430607	0.0346085	-0.103532	0.0408822	0.0312118	0.0299562	0.0426902	0.00655927	-0.0225685	0.127152	-0.0253274	-0.0633012	7.10511e-05	-0.0842335	0.0246448	-0.115219	-0.0751049	0.0477124	-0.0148666	0.0269688	0.178703	0.103803	-0.0288349	-0.0344522	-0.075145	0.0639577	-0.00548157	0.0629683	-0.0240634	0.0382963	0.0583523	-0.0467541	-0.0743607	-0.0466442	-0.0713824	-0.0962081
BZC405	-0.0685961	-0.0307641	0.000468676	-0.0583642	-0.0620124	-0.112977	-0.0669185	-0.0457268	-0.0464684	-0.122043	0.406521	-0.0733075	0.0642159	0.180952	0.0340539	0.173297	-0.0847103	-0.0881109	-0.140138	-0.0924426	0.0417742	-0.0375578	-0.0506804	0.0716064	-0.0875155	-0.171646	-0.0445106	-0.0881142	0.3154	-0.109068	-0.0981963	-0.0401027	-0.12141	-0.0239264	-0.0705514	-0.0132599	-0.155084	0.415679	-0.104051	0.041375	-0.0526966	-0.0493909	0.0413013	-0.0914483	0.0120924	-0.0750774	-0.0464808	0.00627218	0.344482
BZC122	-0.0482603	0.0346886	-0.0156876	-0.0396932	-0.0243645	-0.0893515	-0.0827305	-0.0649428	-0.0450329	-0.0539769	0.485783	-0.00478357	0.00942635	0.202993	-0.00633684	0.128631	-0.099584	-0.0679869	-0.0887572	-0.105707	0.115558	-0.0536857	-0.0923526	9.15336e-05	-0.0587572	-0.0921249	-0.026498	-0.141638	0.52006	-0.0589025	-0.113536	-0.100745	-0.0572714	-0.103234	-0.0968404	-0.0106969	-0.128232	0.527762	-0.095888	-0.0108408	-0.0799462	-0.0311402	-0.0174832	-0.0590827	-0.0279508	-0.0836372	-0.00842439	0.0512612	0.367461
BZC2930	-0.100228	-0.0218314	-0.0478054	-0.0472418	-0.0954797	-0.0799264	0.0110478	0.181584	-0.00512839	-0.137347	-0.00475066	-0.0775792	0.157472	-0.0842073	-0.133383	0.236557	-0.0550783	-0.0292782	-0.144526	0.0170525	0.116978	-0.0709436	-0.0620638	0.0877236	-0.0362962	-0.141769	0.134056	-0.0841287	0.078838	0.100692	-0.12344	0.00959282	-0.147938	-0.076812	-0.0849749	-0.121088	-0.118279	0.00494386	-0.0313502	-0.0553421	-0.051325	-0.0732473	-0.0843249	-0.130655	0.0416067	-0.0748039	-0.104842	0.33715	0.064337
BZC9526	-0.0669917	-0.0540878	-0.0159245	-0.0390228	-0.107801	-0.157875	-0.0284373	-0.0327279	-0.0448534	-0.119716	0.0278897	-0.00607868	0.121008	0.0383661	-0.152858	0.33468	-0.0640871	-0.00570719	-0.183893	-0.0402883	0.191907	-0.0713088	-0.0789752	0.0574645	-0.101858	-0.175999	0.0996735	-0.0817371	0.236419	0.139552	-0.185822	-0.0548643	-0.106397	-0.107396	-0.0923073	-0.117391	-0.148985	0.0856609	-0.03572	-0.054968	-0.0737964	-0.0455435	-0.089924	-0.0636377	0.0411607	-0.0187524	-0.00311342	0.185313	0.107105
BZC1154	-0.0113518	-0.11566	-0.0437239	-0.0323515	0.107047	0.0740001	0.244832	-0.0219585	0.0424756	0.530593	-0.0739728	-0.137239	-0.0766574	0.0160694	-0.0237136	-0.115225	-0.0038197	0.100551	0.0404076	0.0458722	-0.0318572	0.021858	0.0337711	0.0227844	0.0032069	-0.0472871	-0.0957368	-0.00250994	-0.117157	0.0137402	0.0300939	-0.024398	0.05504	0.106326	0.096239	0.0130256	0.0698246	-0.0787827	0.0934544	-0.0792144	0.00264178	0.0796489	-0.0632275	0.507829	-0.0519603	-0.000168906	0.117483	-0.0749536	-0.0831467
BZC6290	-0.13325	-0.148623	-0.0986721	0.0469374	-0.0243188	0.0560365	0.0450952	0.00823436	-0.0158609	-0.0887661	0.0713505	-0.0715348	-0.0141154	-0.11872	-0.202963	0.110066	-0.00493334	-0.0325031	0.013178	-0.00402401	0.265437	-0.0867145	0.00929154	0.0751593	-0.0638736	-0.115204	0.1154	-0.060446	0.11247	0.190521	-0.0673295	-0.0306338	-0.079417	-0.0515095	-0.0568582	-0.0688175	-0.0565599	-0.00929712	-0.0324824	-0.0786994	-0.04131	-0.0809949	-0.102425	-0.0375396	-0.0477715	-0.0267911	-0.0865833	0.292837	0.0321541
BZC128	-0.0643903	-0.08946	-0.115028	-0.0605002	-0.108863	-0.0459585	-0.0452548	0.169373	-0.00804432	-0.113582	-0.0221342	-0.0706581	0.0773421	-0.116417	-0.0949165	0.105733	-0.0329901	-0.0594127	-0.118863	-0.0480702	0.303527	-0.0723522	-0.0385242	0.0623969	-0.0756141	-0.0602853	0.194341	-0.040649	-0.0184075	0.251197	-0.0750727	0.0203124	-0.0757153	-0.0538766	-0.0234267	-0.109905	-0.0787914	-0.114593	-0.050516	-0.0667129	0.0109328	-0.0546097	-0.098413	-0.0709769	-0.0241588	-0.113457	-0.100754	0.43527	-0.0123041
BZC127	0.0504257	0.0999512	-0.0249057	0.17313	0.0932274	-0.0533053	-0.00174265	-0.0535222	0.000560772	-0.100938	-0.0486781	0.247137	0.0331828	-0.0996663	0.241675	-0.0809539	-0.0915291	-0.0326266	-0.165504	0.00973093	-0.122594	-0.108452	-0.00189059	-0.112747	-0.0568847	-0.0410111	0.0480351	-0.141558	0.0203943	-0.0595589	-0.0432324	-0.0450096	-0.107535	-0.0228703	-0.0710767	0.0620557	-0.120905	0.0577526	0.0305891	0.199989	-0.0496271	-0.136472	0.341044	-0.115199	-0.050748	-0.125055	-0.074643	-0.0814982	-0.0347907
BZC700	-0.0458265	-0.0378189	-0.0194789	-0.0543354	0.0233562	-0.0815275	-0.0709852	-0.077058	-0.0176794	-0.0783871	0.122986	-0.0503491	0.0463171	-0.0376385	-0.132879	0.168708	-0.0129511	-0.0503037	-0.134848	-0.0184991	0.206795	-0.0245507	-0.0153733	0.052721	-0.0273368	-0.0530962	0.187324	-0.0764708	0.128396	0.131573	-0.0503179	-0.0050125	-0.0774902	-0.0786704	-0.0703832	-0.115029	-0.109086	0.109651	-0.024309	-0.0630732	-0.0364834	0.00331067	-0.0397975	-0.101656	-0.0247777	-0.0678677	-0.0761906	0.186183	0.107568
BZC21	0.0847491	0.188423	-0.0509964	0.10097	-0.050172	0.0468243	-0.113876	-0.127112	-0.0394415	-0.0736241	0.0164721	0.10432	-0.0647858	0.0106947	0.379606	-0.157386	0.0202827	-0.0757572	-0.0209998	-0.0390392	-0.0799637	-0.0128525	0.0236238	-0.0741596	-0.00872213	0.162749	0.0334727	0.0115375	-0.0706889	0.025159	0.113478	0.0277494	-0.0029909	0.0456866	0.0156363	0.0298089	-0.0291431	0.0209975	-0.0463526	0.129479	0.0313195	-0.00741527	0.143332	-0.0668445	-0.151767	-0.046132	-0.0060798	-0.0698531	0.020487
BZC839	-0.0722181	-0.14945	-0.0887264	0.0102562	-0.0664664	0.00350372	0.0104397	-0.0106856	-0.00455568	-0.087144	0.03166	-0.0937018	0.0739759	-0.109205	-0.158431	0.266915	0.0268193	-0.0528283	-0.0506622	-0.0653261	0.232472	-0.0898185	-0.0562535	0.124821	-0.0486499	-0.135769	0.148786	-0.037434	0.135	0.202849	-0.0444077	-0.00192274	-0.141611	-0.0453463	-0.0245519	-0.147899	-0.0520132	-0.0551529	-0.0452238	-0.12636	-0.0257301	-0.101718	-0.13927	-0.055294	-0.0189647	-0.0943244	-0.117174	0.223278	0.060264
BZC4970	-0.0650686	0.151276	-0.0788563	0.0860723	0.000869893	-0.0796882	0.102141	0.0410324	0.0228586	-0.0366401	-0.0309384	0.115618	-0.0633126	-0.147998	0.216373	-0.150271	-0.0670608	-0.145265	-0.0616345	-0.0191274	-0.115886	-0.0168798	-0.0180192	-0.127296	0.153651	0.0166163	0.00535789	-0.075176	-0.112156	-0.0667734	-0.000459911	0.0286347	-0.073572	0.0480635	-0.104986	0.261772	-0.0631129	-0.00867862	-0.0312354	0.296055	-0.0150887	-0.066509	0.215672	-0.0326252	-0.0473355	-0.0729032	-0.0896808	0.0584389	-0.048138
BZC3414	0.0154782	0.237314	-0.0262458	0.00998482	0.0648836	0.0716923	0.0381082	-0.128328	-0.0297485	-0.00975714	0.0269871	0.0305382	-0.0246559	-0.0647889	0.154825	-0.158769	-0.0307764	-0.00286225	0.0348538	-0.0116046	-0.091729	-0.0257513	-0.0147475	-0.0980449	0.00211736	0.0535614	0.00118848	-0.047018	-0.0489233	0.0160359	0.0540796	-0.0377192	0.0290957	-0.0390781	0.0297906	0.198544	0.0255288	-0.0276501	-0.0281538	0.0584519	0.0120635	-0.0403624	0.0926233	0.023998	-0.112506	-0.0536357	0.0867473	-0.15032	-0.0286353
BZC2864	-0.0562519	-0.0125541	-0.00184939	0.0186891	-0.0402207	0.0361742	-0.0763085	-0.0413886	-0.0196906	-0.0747495	-0.0387541	-0.00647911	0.560449	-0.128743	-0.0180697	0.0312564	0.00654829	-0.100098	-0.0649578	-0.0405764	0.0456676	0.0151578	0.0630023	0.00961958	0.0208204	0.0335577	0.161517	0.0104253	-0.0234592	0.085635	-0.0126288	-0.014545	0.03661	-0.0358536	0.0134452	-0.0822109	0.00843484	-0.07456	-0.0437084	-0.0532253	-0.034031	-0.0398028	0.00177297	-0.0971277	-0.0443259	-0.0900005	-0.113316	0.0815534	0.00296221
BZC5278	-0.0303376	0.0618829	-0.0827849	0.108222	0.0179828	-0.0255659	-0.038948	0.108949	0.00314911	0.243178	-0.032047	0.101715	-0.0528514	-0.113689	0.0455229	-0.120156	-0.0583347	-0.0434159	0.00752684	0.00254018	0.018448	-0.0152322	0.0705267	0.00503644	-0.0039071	0.0953963	0.0761363	-0.0520258	-0.0936411	0.0120229	0.0219028	0.0429476	-0.000864668	0.0255118	-0.0117311	0.112832	-0.012164	-0.116198	0.0326286	-0.00810388	-0.0452442	-0.0173911	0.114959	0.168696	-0.076971	-0.0936957	-0.0293755	-0.02013	-0.0675658
BZC2936	0.0516745	0.00440817	-0.0610643	0.0464008	-0.0378304	0.0884322	-0.0511018	-0.0179432	-0.0546301	-0.0098052	0.156956	-0.0229926	-0.0300871	0.165591	0.0995067	-0.0534077	0.171053	-0.023695	-0.00385235	-0.0403796	-0.00632952	0.0149431	0.0175963	-0.0858472	0.028136	0.0575283	-0.0585709	0.0926767	0.0650192	-0.028533	0.0789989	-0.0681396	0.0275237	-0.0406481	0.0699085	-0.0126433	-0.0203654	0.182521	-0.0157396	-0.0520986	0.00317645	0.0473017	0.0232043	-0.0169566	-0.0954232	-0.0343174	0.0590639	-0.0812638	0.175321
BZC2043	0.00613342	0.0659792	-0.00589194	0.103648	-0.0292218	0.0433726	-0.0255894	0.00225182	-0.00112841	0.0298343	-0.0429307	0.00185171	-0.0594033	0.0165888	0.0334759	-0.0822867	-0.0165973	-0.00524409	0.0327825	0.0129959	-0.0401754	-0.0364946	0.126583	-0.0110166	-0.0259668	0.0440337	-0.0266939	-0.0120602	-0.051121	-0.0551667	0.0243637	-0.0376471	0.0887747	0.0917159	0.0429232	-0.0254975	-0.0280956	-0.0529003	0.0622942	-0.0161777	0.0483897	-0.0312309	0.0559823	0.0965409	-0.0614472	-0.0527523	-0.0519657	-0.0878919	-0.0717698
BZC1223	0.0217338	-0.0840186	0.187989	-0.00601153	-0.011733	-0.0195407	0.0411729	0.0693067	0.0274863	0.0679215	-0.0673142	-0.077771	-0.051403	0.0230999	-0.0740038	-0.0244012	-0.061568	0.0545362	0.232314	0.0384451	-0.0764062	0.171494	0.00240785	-0.0272981	0.438963	0.260033	-0.0487101	-0.0294744	-0.0140079	-0.0389172	-0.0285539	0.0371437	0.14021	0.0163575	0.0158707	0.0255238	0.216385	-0.066834	-0.0117822	-0.0300265	-0.0294358	0.0906738	-0.0480967	0.0477221	-0.0767344	0.247899	0.106916	-0.0420622	-0.0378038
BZC2962	-0.0273386	0.0292023	0.0210004	-0.0248712	-0.031128	0.0401327	-0.108582	-0.0818357	-0.0428615	-0.0598683	-0.053333	-0.0142038	0.522155	-0.0941209	-0.0309102	0.0563738	-0.03862	-0.0304342	-0.0966133	-0.0612034	0.02544	0.00783354	0.0318958	0.0547728	-0.0456395	-0.00449044	0.115345	-0.0227895	-0.0419877	0.0905367	-0.0563684	-0.000573512	0.0107175	-0.000954932	0.0225044	-0.0750187	-0.0147727	-0.0535716	-0.00375612	-0.0283474	0.00577645	-0.0559605	-0.0214335	-0.0669809	0.0540604	-0.0813507	-0.066806	0.0178653	-0.0611111
BZC9304	-0.0664757	0.247228	-0.0574305	0.0153352	-0.00600715	-0.157517	0.0852734	0.0211	0.0306283	-0.0558758	-0.051073	0.305419	-0.00162432	-0.0407219	0.100414	-0.0133805	-0.0998133	-0.0468689	-0.144539	-0.0079258	-0.0988924	-0.111872	-0.048919	-0.0639281	-0.131525	-0.121919	-0.0683253	-0.0650973	0.0587237	-0.149171	-0.119259	-0.0157464	-0.155046	-0.0717376	-0.0847003	0.350877	-0.157103	0.0526703	-0.0137894	0.421939	-0.0710496	-0.0553011	0.193561	-0.0377915	0.0283714	0.0026641	-0.102287	-0.0594048	0.0579305
BZC9201	0.0262868	0.58427	-0.0399753	0.157065	0.00986906	-0.0447905	-0.0793159	-0.0690738	0.00940091	-0.157912	-0.0493503	0.264644	0.0410848	-0.153316	0.164643	-0.0593284	-0.0664556	-0.0599768	-0.139696	-0.0245522	-0.123744	-0.086518	-0.0237982	-0.134366	-0.0434117	0.000251804	0.0470082	-0.107221	0.00634693	-0.0451648	-0.0455597	-0.0279796	-0.094858	0.00264643	-0.0935952	0.0427853	-0.119058	0.0480634	-0.0121458	0.178516	-0.0251876	-0.170377	0.397985	-0.137812	-0.0519507	-0.140626	-0.110152	-0.0401115	-0.0541909
BZC7526	-0.0471219	0.103166	-0.052155	0.0329181	0.0026522	-0.128734	0.0343159	0.252513	-0.0154705	-0.0358749	0.0915514	0.222121	-0.0860371	0.189951	0.169895	-0.0685945	-0.00598711	-0.0765929	-0.0754303	-0.0326037	-0.0912387	-0.0611659	-0.064665	-0.084266	-0.0682508	-0.114838	-0.172511	-0.000275503	0.0257579	-0.210797	-0.0409853	-0.117061	-0.0739888	-0.0279179	-0.0313569	0.154835	-0.118463	0.086192	-0.045665	0.211824	-0.103823	0.118236	0.181219	-0.0196761	-0.0187409	0.000220239	0.053917	-0.050283	0.0701437
BZC2763	-0.0361596	0.176015	-0.146197	0.101516	0.0325448	-0.075797	0.075078	-0.0549761	0.0787666	0.0157728	-0.0362454	0.103464	-0.117463	-0.097786	0.192565	-0.171522	-0.0542869	-0.057403	0.0149124	-0.0687309	-0.0783054	-0.0203114	-0.0685609	-0.15698	-0.0379325	0.036074	-0.031849	-0.0554063	-0.144707	-0.0197558	0.00763274	-0.0237614	-0.0576715	-0.0193354	-0.0391286	0.436346	0.0349763	-0.0538185	-0.0228179	0.366384	-0.0431467	-0.0654201	0.20243	0.0825383	-0.111862	-0.0151281	-0.00941417	-0.0984555	-0.0825944
BZC826_2	0.113659	-0.167214	-0.0587269	-0.133806	-0.0270047	0.0548852	-0.00724569	0.0104797	0.00777591	0.0537421	0.050064	-0.0949704	-0.0944277	0.205478	0.0521713	-0.0613779	0.0875002	0.0500698	0.0618882	0.0157341	0.0514794	0.017639	-0.0655713	-0.0327435	-0.0937164	-0.000538227	-0.0987708	0.07056	-0.0921547	-0.0224714	0.0591107	-0.0565779	0.0774933	0.0323413	0.130063	-0.0659714	0.057218	-0.0056477	0.00277838	-0.128482	-0.00118114	0.178915	-0.147249	0.0609619	0.0156931	0.0633649	0.12846	-0.0623392	0.0118874
BZC8087	-0.0511781	-0.0330207	-0.00930434	-0.0356723	-0.0510334	-0.0931587	-0.0811045	-0.00719827	-0.0658333	-0.0805896	0.545048	-0.0721369	0.0192441	0.229616	0.0212331	0.143304	-0.0602911	-0.0618182	-0.100801	-0.12893	0.064082	-0.0248443	-0.095986	0.0387354	-0.108301	-0.0806251	-0.00345766	-0.0481756	0.519839	-0.0518961	-0.10252	-0.0816807	-0.0798323	-0.0879658	-0.0718818	-0.0307076	-0.0965134	0.414728	-0.0891948	-0.056805	-0.0314393	0.0410123	-0.00817751	-0.0743117	-0.0173704	-0.0310257	0.0190931	-0.019357	0.446704
BZC4262	0.00561804	-0.0848872	-0.0102239	-0.0438083	-0.0660542	-0.00879893	-0.0534727	-0.0123534	0.0047235	-0.0374081	-0.0495455	-0.0269971	0.0640481	0.0353547	-0.119844	0.229332	-0.0579734	0.00395995	-0.0265331	0.224233	0.0416814	-0.109802	0.123	0.464881	-0.0222788	-0.048082	0.0523517	-0.0685657	0.0629551	0.00853092	-0.0381929	0.0359664	-0.0220221	0.14149	-0.059985	-0.118469	-0.0341557	0.0018143	0.228087	-0.065288	-0.0227459	-0.0117839	-0.109042	-0.0424494	-0.00584552	-0.0705974	-0.0631063	0.0210861	0.0550888
BZC3464	-0.0435586	0.2196	-0.0286569	0.0307989	0.00642652	-0.118191	0.0379927	0.0293907	-0.0264439	0.0058083	-0.0311312	0.391344	-0.0129532	-0.0265805	0.0615128	-0.0597895	-0.0654808	-0.11368	-0.00121328	-0.00188731	-0.0695353	-0.0162221	-0.0384266	-0.045007	-0.00345744	-0.0196979	-0.0494269	-0.0407055	-0.0266264	-0.151467	0.0367856	-0.0371107	-0.0262804	-0.0474817	-0.0972012	0.226014	-0.0429314	-0.0117578	-0.0213977	0.201454	-0.0430485	-0.0339722	0.195292	-0.0166846	-0.0498508	-0.0525021	0.00128055	-0.0806451	-0.0057356
BZC7598	0.0264758	-0.00737496	0.0297652	-0.0409061	0.0533065	-0.00269183	0.0279569	0.240356	0.0389639	-0.0300338	-0.0038145	-0.015635	-0.0462503	-0.0306212	0.00608901	-0.0778065	0.065749	-0.0180439	0.0252355	-0.0554866	-0.0564419	0.0471682	0.0177986	-0.0269711	-0.0667987	0.0194157	-0.0809609	0.121861	-0.0497558	-0.0584404	0.0701013	0.0347971	-0.0361278	0.00852384	0.104794	0.0526897	0.0103684	-0.0595907	-0.0605355	-0.0139909	0.120794	0.0252234	0.0627939	0.0289323	-0.0590756	0.0376815	0.0295826	-0.0392599	-0.021012
BZC1188	-0.0179026	-0.0344882	-0.124635	0.0570765	0.0746292	0.0484245	0.164401	-0.000280098	0.119351	0.078666	-0.0445076	-0.114035	-0.0855232	-0.0412539	-0.0704537	-0.0395115	-0.0384583	0.321099	0.0393666	0.0414016	-0.0641585	-0.0329322	-0.0204772	0.0155802	-0.0638498	-0.131298	-0.107516	-0.00757732	-0.052515	-0.0719163	0.00798886	-0.0147994	-0.105207	-0.014344	0.000223946	0.0641393	0.0372779	-0.0268559	0.0169816	-0.00371989	-0.0180136	-0.0474277	-0.0418396	0.132299	0.0415773	-0.0016763	0.0315074	-0.0237402	-0.0325884
BZC400	0.122104	-0.0841935	-0.0321704	-0.0994047	-0.0461771	0.0606156	0.0145371	0.0176708	0.0171528	0.0484404	-0.0075413	-0.0954367	-0.0327268	0.0669279	0.0143021	-0.0454526	0.0571732	0.0898822	0.0831115	0.0717069	0.00506549	-0.0248077	-0.0384845	0.00573623	-0.0382992	-0.00963683	-0.118452	0.0743046	-0.106875	-0.0437575	-0.0215671	0.0413028	0.0182493	0.0250827	0.0530062	-0.0900324	0.0687312	-0.016783	-0.0572322	-0.0568792	0.0510954	0.111305	-0.0620329	0.0171724	0.0314	-0.0134954	0.146693	-0.0836484	-0.0228664
BZC1750	-0.0393654	0.24885	-0.0374528	0.0511485	0.0312271	-0.0762561	-0.0274531	-0.0356575	-0.0387799	-0.0433193	0.00334055	0.182754	-0.0290854	-0.118198	0.0793378	-0.0525749	-0.117446	-0.0771373	-0.0510017	-0.0163585	-0.0313774	-0.112464	-0.0471911	-0.084008	-0.00206707	0.0392959	0.0716674	-0.14303	-0.00369324	-0.0544288	-0.0343071	0.0326066	-0.0604989	-0.0828841	-0.0806855	0.182575	-0.0700183	0.0353287	-0.0194304	0.113629	-0.0895447	-0.0901033	0.202991	-0.0397702	-0.0471037	-0.0852772	-0.0732714	-0.133628	-0.0069553
BZC3470	-0.0361324	0.211478	-0.0496033	0.114935	-0.0503675	-0.1373	-0.00665698	-0.0364954	-0.0669893	-0.0381845	0.000365815	0.246833	-0.0370236	0.228253	0.179594	0.00906834	-0.0433496	-0.0238237	-0.0755527	-0.0570251	-0.0470464	-0.0493149	-0.110495	-0.112189	-0.0750168	-0.0889577	-0.0377087	-0.0277226	0.0804975	-0.102127	-0.11972	-0.0848952	-0.0861078	-0.109878	-0.142988	0.131247	-0.107133	0.0700218	-0.0529134	0.125542	-0.0920339	0.0290023	0.149587	-0.00325766	0.0222212	-0.0222471	0.0560338	-0.0108529	0.00515657
BZC3294	0.0499652	-0.0144801	0.0114722	0.0178806	-0.0253796	0.0539195	-0.0113757	-0.0434418	0.0472528	-0.0812837	-0.0960399	-0.0667325	0.081009	-0.041782	-0.048945	-0.0406318	0.0647173	0.0343611	-0.0461207	0.000432681	-0.0700412	-0.0255315	-0.00975689	0.0253241	0.0533619	0.167636	-0.0258357	0.0476899	-0.0773299	-0.0028378	-0.0266889	0.448176	-0.036812	-0.0375997	-0.084347	-0.0440864	0.00823916	-0.0718489	-0.0221139	0.0213435	0.0180888	-0.0241643	-0.00839311	-0.035841	0.299658	0.000439694	-0.00609625	0.0142029	-0.11855
BZC3370	0.0544844	-0.0992118	-0.0491247	0.00226713	-0.0109912	0.0925516	0.0335932	0.0281681	0.0149297	0.00114655	-0.0634857	-0.0406642	-0.00845884	-0.072562	0.000933061	-0.0876634	0.30043	0.0119543	0.164719	0.0716318	-0.0492403	-0.0303281	0.0444017	-0.0349982	-0.0129338	0.0249155	-0.0909139	0.279319	-0.133794	-0.0306086	0.42374	-0.0209464	0.0249737	0.0425721	0.16351	-0.0659952	0.0620622	-0.0797545	0.014305	-0.0917624	0.124096	-0.0503615	-0.0734914	-0.0323919	-0.0688467	-0.0347024	-0.0611651	-0.0413673	-0.0972631
BZC1592	0.107536	-0.0381496	0.0343896	-0.00842643	-0.00838022	0.131519	0.00717784	-0.0247249	-0.032312	0.0233042	-0.0817543	0.00932801	-0.0572152	-0.0521739	0.0250585	-0.0833057	0.153407	0.0105764	-0.0163872	-0.0175391	-0.0498771	-0.00548729	0.0247485	-0.0560707	0.0150854	0.00252945	-0.0702883	0.108656	-0.0700757	-0.0201393	0.193886	-0.0175051	0.0214074	0.0176115	0.116478	-0.101615	-0.015133	-0.0562664	-0.00517477	-0.0895298	0.083592	-0.023645	-0.0360853	0.00876541	0.300376	0.0019754	0.0275021	-0.0567846	-0.057199
BZC3600	-0.0816302	-0.0511166	0.0219598	-0.0329805	-0.0184317	-0.0746614	0.0346394	0.0326402	0.0163219	-0.0655276	-0.0724801	0.0456764	0.0886096	0.053657	-0.113596	0.0260505	0.0174063	-0.00160571	-0.0973355	-0.0398794	-0.0804371	0.0115768	-0.0261515	-0.0395001	-0.0702777	-0.157489	-0.067882	0.0526695	0.048035	-0.100827	-0.136218	0.103318	-0.100571	-0.0296825	-0.0575459	-0.0748513	-0.107092	-0.00657435	-0.00951287	0.031394	-0.0348375	-0.0336625	-0.0574493	-0.0240233	0.0998397	0.0451661	-0.0602917	-0.0166409	-0.0420264
BZC3404	-0.0228906	-0.0540702	-0.0840123	-0.100574	0.0296222	-0.0100136	0.109629	0.0207085	-0.0123555	0.106438	-0.0420081	-0.0498948	-0.065741	0.10685	-0.0264022	-0.0393728	-0.0284179	0.0808289	0.0216166	0.0405084	-0.0491024	-0.0305667	-0.0710283	0.060291	-0.0808292	-0.110015	-0.0883515	-0.061869	-0.0475154	-0.118728	-0.060379	0.107539	-0.0538206	0.0444974	-0.0767685	0.0310408	-0.0672997	-0.00140948	0.0212872	0.0262617	0.0371029	0.012651	-0.0510464	0.0724563	0.204478	0.051729	-0.0559488	-0.131138	-0.0244109
BZC3016	-0.0278926	-0.0229087	-0.000628219	0.125133	0.0597586	0.119537	0.170036	0.022815	0.0301262	-0.00371102	0.0160184	-0.0390309	-0.04349	-0.0993796	-0.0555496	-0.0653327	-0.0143455	-0.0313733	0.0635393	0.0610561	-0.0955192	0.0271423	0.0101746	0.0709887	0.13529	0.018637	-0.0336404	-0.023568	-0.0606611	-0.054723	0.014478	0.0192841	-0.0176894	0.00425742	0.0112664	0.041066	0.0796186	-0.0182098	-0.000632761	-0.003691	-0.00128369	-0.0416645	-0.0119913	-0.0623523	-0.0388734	-0.0364994	-0.0309585	0.009963	-0.020485
BZC228	-0.08377	0.235969	-0.0443238	0.213518	-0.0412849	-0.0544325	0.0329834	0.0520602	-0.0173698	-0.0464721	-0.007165	0.260202	-0.027999	-0.0805054	0.130097	-0.118773	-0.0365776	-0.0984587	-0.0491634	-0.0198094	-0.160513	-0.0642129	-0.0302668	-0.152768	0.103815	-0.075766	-0.00796739	-0.0620808	0.0167552	-0.156537	-0.0116353	-0.0542997	-0.0721523	-0.039973	-0.0590422	0.174053	-0.102821	0.0975671	-0.0717614	0.25655	-0.0574401	-0.107364	0.164048	-0.0342542	0.0110702	-0.0919555	0.0356651	-0.0439411	-0.0878155
BZC1329	-0.0481475	-0.163339	-0.0560518	-0.0396894	-0.146645	-0.0927152	-0.0808653	0.059358	-0.0971908	-0.0484763	-0.0243243	-0.0167317	0.0332179	-0.0592404	-0.166109	0.210776	-0.0512999	-0.0169996	0.0241888	-0.00385173	0.254572	-0.0548878	-0.0293172	0.037232	0.0264679	-0.00415626	0.0902604	-0.0341159	0.0835675	0.243538	-0.0641824	-0.109017	-0.00979048	-0.0125493	-0.0423472	-0.106681	0.00645655	-0.0667799	0.0214223	-0.0766085	-0.0390967	0.0629613	-0.171408	-0.0102225	-0.0551572	-0.0506103	0.109067	0.299095	0.0022866
BZC1028	-0.0758928	-0.0969598	-0.100724	-0.109097	-0.0628613	-0.128904	-0.0730094	-0.049612	-0.0302703	-0.0289329	-0.0295461	-0.00115497	0.0505966	0.0453427	-0.129465	0.404017	-0.0525576	-0.0280018	-0.129685	-0.0346376	0.293884	-0.0617752	-0.0420321	-0.0144252	-0.100481	-0.0681024	0.188255	-0.0622558	0.0278706	0.211254	-0.106657	-0.101962	-0.0523059	-0.0773578	-0.0479502	-0.0753454	-0.109245	-0.0340935	-0.0177225	-0.0992763	-0.0703406	0.0793551	-0.0672505	-0.0363843	-0.0201767	-0.0169234	-0.0512229	0.192555	0.0777819
BZC156	-0.0817959	-0.131924	-0.0396337	-0.102127	-0.0796701	-0.0693898	-0.121789	-0.0522269	-0.00306748	-0.0560363	0.0160899	-0.0843883	0.0947053	0.0473027	-0.133714	0.536883	-0.0406133	-0.0306611	-0.151172	-0.0949776	0.315247	-0.0132358	-0.0108412	0.0980539	-0.101246	-0.0820105	0.131148	-0.00652168	0.0913531	0.177215	-0.118825	-0.0375734	-0.0950017	-0.0576858	-0.00309488	-0.134873	-0.0987626	-0.0223334	-0.0887382	-0.108837	-0.01106	0.0686041	-0.087283	-0.0266877	0.0082774	-0.0309913	-0.080572	0.179232	0.0993507
BZC209	-0.0331361	0.278894	0.154637	-0.0406015	0.0600087	-0.0728993	-0.0238453	-0.0456422	-0.0437733	-0.0627968	-0.00956908	0.166098	0.109554	-0.059766	0.0757067	0.00655713	-0.0434306	-0.0716372	-0.118026	-0.0655253	-0.151573	0.0413685	-0.0199486	-0.0572123	-0.00453253	-0.0339548	0.022447	-0.1002	0.112558	-0.0647528	-0.0751333	-0.0306642	-0.0476876	-0.0428402	-0.0405867	-0.0133389	-0.0699704	0.108868	-0.0170152	0.0855042	-0.0753332	-0.0672403	0.180351	-0.0312772	0.0822769	-0.0859113	-0.111113	-0.0960199	0.00138999
BZC302	0.00656101	0.0382801	0.0152174	-0.0144868	0.00875651	-0.00671963	0.0876023	0.0334753	0.464488	0.00638983	-0.0017431	-0.0939905	-0.00658134	0.0235237	-0.000572116	-0.00266045	-0.0693576	0.0214251	0.0092853	-0.0396389	-0.0766359	-0.0069849	-0.0365402	0.0370855	-0.0160774	-0.0307458	-0.0300087	-0.0388057	-0.0078646	-0.0445745	-0.0300521	0.0820235	-0.0331362	-0.0534908	0.0766476	0.0791547	-0.0167885	-0.00493573	-0.0473422	0.036526	0.050633	-0.00631183	0.0925349	0.0418966	0.0320554	0.122833	0.0290773	-0.0885575	-0.019673
BZC27	0.0380626	-0.0995393	0.011093	-0.0697551	-0.0580464	-0.0955763	-0.0535131	0.0461122	0.0146766	0.0536699	0.23467	0.00484642	-0.0462649	0.0998184	0.138084	0.0789967	0.00834519	0.0631507	-0.0505373	-0.034576	0.00682582	0.00678493	-0.0742822	0.0326118	-0.0745863	-0.0720866	-0.129635	0.0344136	0.230673	-0.166714	-0.10826	-0.0434961	0.0182562	-0.053896	-0.0449541	-0.059507	-0.066933	0.272658	-0.023187	-0.0441044	-0.0822121	0.3202	-0.133431	0.0165108	0.0538091	0.128268	0.170579	-0.0826895	0.26803
BZC600	-0.0228201	0.0545123	0.0470687	0.148208	-0.0225742	0.0567697	-0.0322583	-0.0568141	-0.0288199	-0.0387594	-0.07309	0.0253132	0.220829	-0.134275	0.0866138	-0.19303	0.0422329	-0.0151813	0.0577654	-0.00844404	-0.15396	0.0949518	0.0193963	-0.116851	0.0818529	0.113676	0.0307357	0.0288063	-0.130708	-0.0122742	0.0834265	0.00932129	0.108365	0.0307233	-0.002437	0.074227	0.0712624	-0.0665167	-0.0391641	0.0468324	-0.00858709	-0.0739153	0.0715797	-0.0408429	-0.0734595	-0.0214676	-0.0306959	-0.0670828	-0.107339
BZC147	-0.0575699	0.265425	-0.0688204	0.154187	-0.0376716	-0.123057	0.0183048	0.0379827	-0.0774152	-0.00714638	0.023329	0.151113	-0.0191187	-0.0217378	0.167478	-0.0205189	-0.140962	-0.0883062	-0.0953636	0.000761703	-0.0986691	-0.0995326	-0.0403474	-0.100103	0.0276541	-0.0878766	-0.0737319	-0.114086	0.0489352	-0.151865	-0.0837371	-0.0165658	-0.105668	-0.0280643	-0.142764	0.159114	-0.136216	0.172941	-0.0302781	0.216465	-0.11736	-0.0514603	0.210084	-0.0592157	-0.000746971	-0.0638378	0.02348	-0.0472154	0.0619122
BZC406	-0.00618813	-0.128408	-0.0761655	-0.107566	-0.0206999	-0.0111308	0.0316128	0.0124935	0.0408669	0.18071	-0.00131039	-0.136585	-0.0961098	0.270793	0.048929	-0.0589343	0.00395215	0.0958712	0.0428	0.0439608	-0.0113116	-0.0220361	-0.0495212	0.125506	-0.0855758	-0.0704763	-0.107662	0.0118963	-0.063686	-0.114413	-0.0670862	0.123612	-0.0214152	0.0551208	-0.0503629	0.00979125	-0.0119574	0.0178127	0.0212798	-0.0301875	-0.0105697	0.145415	-0.0877546	0.115473	0.0238024	0.0969744	-0.000731791	-0.0883302	0.0140302
BZC7113	-0.0025517	-0.0571264	-0.0671987	-0.0582756	0.256582	0.0489516	0.148686	-0.0286859	0.0525634	0.149021	-0.0461668	-0.0751217	-0.0889123	-0.0183458	-0.017555	-0.0873499	-0.00657421	0.131252	0.114215	0.0478433	-0.0973495	-0.0239839	-0.0816552	0.0563037	-0.0343827	-0.0391211	-0.0819634	-0.0884964	-0.0809066	-0.00638813	0.00631005	0.10753	-0.0270776	0.0179955	-0.0610663	0.0638062	0.0454414	-0.0348631	-0.00751658	-0.00239973	-0.0287303	-0.0678993	-0.00945864	0.141776	0.0488222	0.0446788	-0.0772043	-0.121306	-0.0800423
BZC308_1	0.247188	-0.105257	0.107505	-0.059499	-0.0079036	0.243257	-0.00407752	0.0277852	0.0179459	0.0106095	-0.0513682	-0.0689915	0.102692	0.00252995	0.0323408	-0.0534179	0.0483122	0.0092392	0.137906	0.00650191	-0.115604	0.0597092	0.0280981	0.0317467	0.114658	0.0975156	-0.0836036	0.0396408	-0.109229	-0.00683878	0.139808	0.0509991	0.194725	-0.0101081	0.1418	-0.1617	0.133959	-0.0530709	-0.0205575	-0.0966851	0.0597408	0.0280265	-0.102294	-0.0255212	-0.0456092	0.0122334	0.153036	-0.0922855	-0.102011
BZC9983	-0.0833459	0.173271	0.058374	0.234161	-0.0664241	-0.0207742	-0.0741251	-0.0582526	-0.00560097	-0.132002	-0.0240596	0.105932	0.275395	-0.133375	0.0946225	-0.0910855	-0.0251599	-0.110084	-0.0259763	-0.00794979	-0.105555	0.00457113	0.157761	-0.113687	0.0271563	0.0789517	0.0739767	0.0592402	-0.0442189	-0.054456	-0.0428056	0.0390692	-0.0321634	0.0051644	-0.0592362	0.0149081	-0.0468597	-0.0397674	-0.0210713	0.0342342	0.00649481	-0.112961	0.16995	-0.117949	0.00240249	-0.0915344	-0.12053	-0.0193192	-0.052888
BZC306	-0.0382665	-0.15548	-0.0955878	-0.0435259	0.00478156	-0.0298211	0.0812394	0.0511375	0.253644	0.0309701	0.0130388	-0.0725483	-0.103321	0.142066	-0.024722	-0.0183952	0.0611315	0.001454	0.0354685	-0.024229	-0.0238223	0.0413849	-0.0251979	-0.0749168	-0.0271351	0.0538587	-0.0599203	-0.00336166	-0.0233549	-0.0357389	-0.0313018	-0.00263159	0.0139872	-0.0327775	0.0348716	0.245484	0.0254394	-0.0557261	-0.0394316	0.151317	-0.0138494	0.133039	-0.0718069	0.0897536	0.0201598	0.132588	-0.0281054	-0.0402281	0.0222294
BZC202	0.135277	-0.109766	0.0637699	-0.0363292	0.0461153	0.108635	-0.0165538	-0.0189562	-0.0284608	0.0458021	-0.0636303	-0.118082	-0.098744	-0.0543078	0.0111424	-0.136306	0.0850991	0.0541891	0.0568106	-0.029098	-0.0302018	0.0990423	0.027727	-0.0297649	0.140607	0.191658	-0.0228105	0.0739416	-0.132674	0.117537	0.162756	0.00377091	0.190643	0.050644	0.192842	-0.0227571	0.194176	-0.098329	0.0268962	-0.0228344	0.147572	0.149139	-0.0423843	0.0389673	-0.132594	0.080604	0.16849	-0.105338	-0.103916
BZC8597	0.218557	-0.114148	0.0600398	-0.0584684	0.0140785	0.253303	0.00663307	0.0598129	0.0445418	-0.018285	-0.0415779	-0.105955	-0.0676093	0.0035582	0.0343769	-0.0753604	0.0566785	0.0290272	0.181802	0.0141605	-0.0725337	0.0805228	0.00341114	-0.0271102	0.102527	0.230205	-0.06379	0.0833208	-0.110418	0.129441	0.0942384	0.0268867	0.146132	-0.0609106	0.184454	-0.0944596	0.282787	-0.105981	-0.0143973	-0.219901	0.0568516	0.0790664	-0.0880593	-0.0167355	-0.110641	0.0802223	0.184183	-0.0844695	-0.0313446
BZC7004	0.262953	-0.0479614	0.0129332	-0.0503509	-0.0316818	0.152973	-0.0772311	-0.0379454	-0.00642395	0.011036	0.0286835	-0.0311337	-0.0311416	0.187371	0.0860664	0.000931878	0.00365878	0.0873174	0.0480892	-0.00546341	-0.0706668	-0.0204164	-0.00446588	-0.0373159	0.0061026	0.159602	-0.0771036	0.0314627	-0.000436814	-0.0246543	0.0874175	-0.00856221	0.126778	-0.0276057	0.0367498	-0.0679149	0.113478	0.0244417	-0.00627931	-0.0976974	0.0223733	0.099737	-0.0496429	0.0572339	-0.0861004	-0.0241552	0.492383	-0.122513	0.0140676
BZC164	0.0168279	-0.101467	-0.0265778	-0.0694889	0.111657	0.0219681	0.248599	-0.00708725	0.0114	0.0998911	-0.0701355	-0.0631991	-0.0796939	0.0536855	0.00193728	-0.11679	-0.0710594	0.059345	0.100956	0.0186826	-0.00716798	0.001957	0.0395792	0.0417408	0.0479497	0.0157548	-0.100681	-0.0561429	-0.104829	-0.0576652	0.0306335	-0.000571176	0.077326	0.122019	0.0484048	0.0285814	0.0648166	-0.0658509	0.106076	-0.0642859	-0.0869292	0.0521551	-0.0374807	0.569673	-0.065017	0.00878389	0.109106	-0.127739	-0.0233546
BZC1137	-0.00746333	0.0112403	-0.0382746	-0.00211139	0.0614973	0.00689624	0.0353558	0.0238939	0.0502264	0.0190522	-0.0711294	-0.0342215	-0.0482349	-0.0349336	-0.0148179	-0.0357692	0.0491243	0.110327	0.0216025	0.0987163	-0.0962601	-0.0732363	0.364797	0.141265	-0.0153363	-0.0954889	-0.0990465	0.0249989	-0.0896382	-0.105303	0.0379459	-0.000920433	-0.0792252	0.418737	0.0139596	-0.0627253	-0.016491	-0.0372671	0.417663	-0.0352001	0.0631241	-0.0120695	-0.0675952	-0.0470707	-0.0405296	-0.0230845	-0.0297327	0.02719	-0.033741
BZC510	-0.117428	-0.0756087	-0.0960518	-0.0836445	-0.0691367	-0.145034	-0.0188989	0.0929383	-0.0411172	-0.0593686	0.0402479	-0.0996842	0.0937539	-0.0416292	-0.124525	0.312237	-0.0504497	-0.0171832	-0.167554	-0.0517018	0.27943	-0.14224	-0.110167	0.115756	-0.140143	-0.131772	0.153174	-0.101356	0.120554	0.171425	-0.111577	-0.0204433	-0.132353	-0.0663937	-0.113903	-0.0762243	-0.15571	0.0319671	-0.0520096	-0.0635509	-0.101277	-0.0256033	-0.10099	-0.0427538	0.000819217	-0.0975554	-0.0883609	0.461217	0.0592065
BZC308_2	-0.0568893	-0.0538867	-0.0508886	-0.0805198	-0.0449741	-0.114139	-0.0438184	-0.0245059	-0.0862644	-0.0849253	0.17002	-0.0438453	0.0771093	-0.032439	-0.15837	0.211675	-0.0444649	-0.0311258	-0.148393	-0.0379659	0.198443	-0.0773927	-0.0920635	0.0231653	-0.12429	-0.127073	0.0730109	-0.0523326	0.143501	0.0336815	-0.0889166	-0.0676629	-0.12144	-0.108836	-0.0893927	-0.0879553	-0.147525	0.192477	-0.0791025	-0.0315137	-0.0555268	-0.0615673	-0.112213	-0.097478	0.0208029	-0.0121961	-0.0211056	0.126858	0.143648
BZC1021	-0.0835587	0.0621039	-0.0871328	0.0444074	0.0232216	-0.141975	0.0945152	-0.0081033	0.0376569	0.0287066	-0.00594281	0.0947844	-0.0976813	-0.0591452	0.0657457	-0.0974969	-0.0954484	-0.0468249	0.00304926	-0.0644718	-0.0700675	0.00602564	-0.118287	-0.0879904	-0.0531691	0.0114404	-0.0451593	-0.0836883	-0.0321847	-0.0887684	-0.0525331	-0.0133917	-0.0355612	-0.0660228	-0.0926419	0.0999324	-0.00540407	-0.0543836	-0.0276136	0.401544	-0.0968677	-0.00282812	0.175172	0.0460787	-0.0756824	0.0515468	-0.0267429	-0.141543	-0.0069999
BZC3101	0.0557716	-0.0224428	0.076438	0.00190651	0.263596	0.0894209	0.00762311	-0.00294715	0.0108035	0.0237193	-0.0425099	-0.0684298	-0.0249531	-0.0522411	-0.00770728	-0.0916677	0.00450049	0.0149957	0.00761289	0.0853288	-0.0406948	0.0664557	0.0688663	-0.00365388	-0.00696619	0.0247073	-0.041182	0.00743607	-0.0966196	-0.0031958	0.0628294	0.0243892	0.0694102	0.0817283	0.145019	-0.110429	0.020541	-0.0670713	0.0192265	-0.0867805	0.0993458	-0.0510726	-0.0080596	0.0233449	0.0168432	0.0456206	0.022151	-0.0459743	-0.0709503
BZC1712	-0.0985838	0.0499759	-0.0471398	-0.038128	-0.0371671	-0.155287	-0.0398518	-0.0683909	-0.0446089	-0.065957	0.394586	0.0879232	0.0164614	0.17931	0.00788832	0.168232	-0.113808	-0.0874759	-0.149329	-0.0612494	0.0578863	-0.0372386	-0.0971223	0.0225434	-0.105364	-0.138905	-0.00449418	-0.108995	0.459088	-0.0874726	-0.107697	-0.109215	-0.0855552	-0.0715393	-0.144623	0.0609476	-0.162631	0.460726	-0.0624306	0.0638722	-0.176731	-0.0230249	0.0488539	-0.0956874	-0.00773469	-0.117438	-0.0661772	0.0722322	0.505495
[truncated: 160 more columns]

## Sheet: Table S3
Table S3. Population structure of all individuals
Family A	boars（5）	BZC3486	BZC202	BZC7004	BZC308_1	BZC8597
	sowsa（48）	BZC2139	BZC89	BZC3490	BZC5532	BZC826_2	BZC466	BZC1815
		BZC1274	BZC1237	BZC1835	BZC1223	BZC621	BZC2562	BZC828
		BZC2414	BZC1200	BZC137	BZC4698	BZC4608	BZC618	BZC1784
		BZC8920	BZC1752	BZC131	BZC2340	BZC720	BZC143	BZC1413
		BZC1806	BZC141	BZC21	BZC155	BZC6570	BZC1687	BZC1733
		BZC1756	BZC2348	BZC562	BZC607	BZC400	BZC107	BZC1628
		BZC1506	BZC1654	BZC2754	BZC2490	BZC1803	BZC4814
Family B	boars（4）	BZC302	BZC306	BZC2540	BZC27
	sows（43）	BZC6570	BZC1803	BZC4814	BZC141	BZC7682	BZC621	BZC224
		BZC1114	BZC1188	BZC1948	BZC826_2	BZC9304	BZC1161	BZC1756
		BZC4698	BZC107	BZC1155	BZC6038	BZC108	BZC1021	BZC2447
		BZC2763	BZC1506	BZC3418	BZC2127	BZC3404	BZC9617	BZC1628
		BZC226	BZC1237	BZC2936	BZC607	BZC2562	BZC1712	BZC405
		BZC7526	BZC122	BZC3470	BZC8087	BZC576	BZC1009	BZC898
		BZC146
Family C	boars（6）	BZC1286	BZC7113	BZC3684	BZC1822	BZC406	BZC1648
	sows（41）	BZC1154	BZC2348	BZC1865	BZC1102	BZC1137	BZC817	BZC1835
		BZC1756	BZC7682	BZC224	BZC1630	BZC1188	BZC1114	BZC130
		BZC1237	BZC618	BZC1200	BZC303	BZC1134	BZC164	BZC400
		BZC7762	BZC4608	BZC8564	BZC4814	BZC1803	BZC3404	BZC290
		BZC5978	BZC441	BZC826_2	BZC2761	BZC6930	BZC8920	BZC1784
		BZC5578	BZC107	BZC4912	BZC71	BZC1752	BZC3294
Family D	boars（6）	BZC3370	BZC354	BZC8978	BZC1592	BZC7780	BZC3600
	sows（40）	BZC4608	BZC1733	BZC141	BZC1687	BZC3778	BZC1872	BZC1200
		BZC155	BZC2139	BZC618	BZC1470	BZC290	BZC752	BZC602
		BZC562	BZC2	BZC6930	BZC2490	BZC5532	BZC1719	BZC5978
		BZC2936	BZC7598	BZC107	BZC4698	BZC2761	BZC826_2	BZC1835
		BZC2810	BZC2414	BZC3294	BZC1630	BZC7762	BZC4814	BZC1803
		BZC4912	BZC441	BZC8564	BZC3404	BZC540
Family E	boars（1）	BZC3016
	sows（9）	BZC4608	BZC1200	BZC4970	BZC2414	BZC398	BZC1630	BZC137
		BZC303	BZC623
Famliy F	boars（2）	BZC7612	BZC992
	sows（40）	BZC1712	BZC128	BZC839	BZC1166	BZC403	BZC235	BZC4262
		BZC609	BZC2908	BZC1782	BZC1238	BZC71	BZC1028	BZC2002
		BZC1526	BZC3418	BZC700	BZC313	BZC608	BZC134	BZC1122
		BZC203	BZC510	BZC10	BZC441	BZC156	BZC212	BZC2930
		BZC1007	BZC6290	BZC4286	BZC1309	BZC2127	BZC308_2	BZC9526
		BZC121	BZC810	BZC3778	BZC1872	BZC992
Famliy G	boars（3）	BZC6102	BZC9962	BZC3464
	sows(47）	BZC301	BZC1630	BZC303	BZC9617	BZC1064	BZC623	BZC1125
		BZC1229	BZC7526	BZC1021	BZC2447	BZC7682	BZC224	BZC200
		BZC3470	BZC4970	BZC147	BZC106	BZC209	BZC1750	BZC6038
		BZC9201	BZC127	BZC1227	BZC2762	BZC1155	BZC2810	BZC9304
		BZC5304	BZC1004	BZC228	BZC3660	BZC148	BZC1712	BZC1303
		BZC398	BZC600	BZC5278	BZC1304	BZC21	BZC226	BZC1628
		BZC3490	BZC108	BZC1161	BZC3414	BZC2763
Family H	boars（3）	BZC826_1	BZC2864	BZC9983
	sows（41）	BZC2139	BZC141	BZC7598	BZC1294	BZC1195	BZC3117	BZC3101
		BZC623	BZC1911	BZC1687	BZC1196	BZC2043	BZC609	BZC839
		BZC810	BZC1166	BZC1806	BZC203	BZC600	BZC540	BZC2962
		BZC2754	BZC6038	BZC148	BZC301	BZC200	BZC1506	BZC1125
		BZC1229	BZC4970	BZC5304	BZC1628	BZC209	BZC21	BZC1064
		BZC1227	BZC127	BZC228	BZC3490	BZC398	BZC9201
other	sows（2）	BZC1896	BZC1001
a:In this table, sows are classified into different family based on the genetic relationship coefficient greater than 0.1 with boars, and the same sow may belong to different familial lineages.

## Sheet: Table S4
Table S4. Information of identified ROHs
Animal_ID	Chr	No.SNPs	Length of ROH (KB)
BZC2	1	63	2991.8
BZC2	1	49	3179.77
BZC10	1	54	2804.8
BZC10	1	328	20094.1
BZC21	1	155	8205.26
BZC21	1	1542	99864.2
BZC27	1	35	2838.84
BZC27	1	53	3067.93
BZC71	1	76	5956.32
BZC71	1	151	12429.2
BZC71	1	459	31603.2
BZC89	1	40	2459.87
BZC89	1	52	4087.35
BZC89	1	75	4502.42
BZC89	1	178	13301.8
BZC106	1	59	4010.39
BZC106	1	84	4483.09
BZC106	1	80	5668.17
BZC106	1	527	37937.9
BZC107	1	35	2838.84
BZC107	1	53	3067.93
BZC108	1	62	2973.34
BZC122	1	55	3670.73
BZC127	1	54	3264.22
BZC127	1	55	3399.02
BZC127	1	53	4091.63
BZC127	1	129	7212.81
BZC127	1	276	18082.6
BZC128	1	60	3638.25
BZC128	1	54	3808.59
BZC130	1	49	3179.77
BZC130	1	64	4099.24
BZC131	1	81	4323.78
BZC131	1	174	10552.1
BZC131	1	289	19468.9
BZC131	1	360	19478.9
BZC134	1	189	13663.2
BZC137	1	56	2882.87
BZC137	1	64	4351.43
BZC137	1	54	4784.49
BZC137	1	49	4807.68
BZC137	1	166	12053.3
BZC137	1	856	58779.9
BZC141	1	158	8441.9
BZC143	1	57	4194.45
BZC143	1	64	4351.43
BZC143	1	49	4807.68
BZC143	1	49	5394.43
BZC143	1	173	12660.8
BZC143	1	408	28966.8
BZC146	1	56	3042.37
BZC146	1	60	3053.44
BZC146	1	54	3264.22
BZC146	1	55	3670.73
BZC146	1	62	3947.71
BZC146	1	59	4010.39
BZC146	1	340	24677.8
BZC147	1	59	4010.39
BZC147	1	84	4483.09
BZC147	1	80	5668.17
BZC147	1	527	37937.9
BZC155	1	55	2671.93
BZC155	1	60	4938.66
BZC155	1	99	5964.75
BZC155	1	152	8455.48
BZC155	1	289	15460.6
BZC156	1	57	3635.57
BZC164	1	89	3941.86
BZC200	1	83	6672.8
BZC200	1	149	10189.3
BZC200	1	207	11704.5
BZC200	1	171	13629.9
BZC202	1	65	3311.44
BZC202	1	74	6320.96
BZC203	1	209	15430.4
BZC209	1	84	6739.18
BZC212	1	48	2349.89
BZC212	1	51	2366.86
BZC212	1	58	3688.72
BZC224	1	52	3546.56
BZC224	1	273	19839.7
BZC226	1	353	23711.9
BZC228	1	236	13907.8
BZC228	1	257	21566.8
BZC228	1	282	23745.8
BZC228	1	1306	84358.4
BZC235	1	62	3744.8
BZC290	1	69	4234.25
BZC290	1	88	7421.74
BZC301	1	51	3162.67
BZC301	1	61	3245.62
BZC301	1	103	5633.71
BZC301	1	80	6493.66
BZC301	1	229	20893.2
BZC302	1	56	2730.44
BZC302	1	50	3213.83
BZC302	1	100	6969.95
BZC302	1	585	32144.4
BZC303	1	299	21678
BZC306	1	112	5627.98
BZC313	1	49	2317.48
BZC313	1	49	2406.88
BZC313	1	54	2786.32
BZC313	1	52	3268.16
BZC313	1	84	5633.44
BZC398	1	64	3541.09
BZC398	1	68	4127.07
BZC398	1	210	12395.2
BZC398	1	451	26121.9
BZC398	1	670	50584.6
BZC400	1	59	4169.97
BZC400	1	78	4570.58
BZC403	1	130	9064.48
BZC405	1	50	3213.83
BZC441	1	52	4087.35
BZC441	1	183	15062.4
BZC466	1	56	4139.18
BZC466	1	139	11433.3
BZC510	1	281	18155.9
BZC510	1	538	35575.4
BZC540	1	53	3939.67
BZC540	1	88	5667.46
BZC540	1	114	6733.93
BZC540	1	158	10621.3
BZC540	1	189	13663.2
BZC562	1	63	2991.8
BZC562	1	49	3179.77
BZC576	1	55	3670.73
BZC576	1	62	3947.71
BZC576	1	86	4770.88
BZC576	1	83	6672.8
BZC576	1	340	24677.8
BZC600	1	2089	142237
BZC607	1	129	6950.8
BZC608	1	49	2317.48
BZC608	1	49	2406.88
BZC608	1	54	2786.32
BZC608	1	52	3268.16
BZC608	1	84	5633.44
BZC609	1	54	2612.94
BZC618	1	119	7662.72
BZC618	1	184	15249.5
BZC618	1	273	19839.7
BZC618	1	349	23584.4
BZC621	1	64	4099.24
BZC621	1	49	4807.68
BZC621	1	262	17943.5
BZC621	1	357	27792.6
BZC621	1	1191	79141.3
BZC623	1	55	3306.63
BZC623	1	54	4594.82
BZC623	1	115	9123.57
BZC623	1	527	37937.9
BZC700	1	64	3185.23
BZC700	1	67	3450.93
BZC700	1	66	3749.58
BZC700	1	154	8944.5
BZC700	1	233	14328.2
BZC720	1	57	4194.45
BZC720	1	64	4351.43
BZC720	1	49	4807.68
BZC720	1	49	5394.43
BZC720	1	173	12660.8
BZC720	1	405	28728.8
BZC752	1	63	2991.8
BZC810	1	68	4713.66
BZC817	1	49	3179.77
BZC817	1	68	3495.51
BZC817	1	83	4796.39
BZC817	1	171	13629.9
BZC817	1	243	17018.7
BZC817	1	391	23943.6
BZC828	1	52	3582.87
BZC828	1	85	4483.77
BZC828	1	89	5775.45
BZC839	1	40	2459.87
BZC839	1	99	6874.68
BZC839	1	138	11151.6
BZC898	1	55	3670.73
BZC898	1	83	6672.8
BZC992	1	56	2849.42
BZC992	1	57	3877.56
BZC992	1	61	4014.11
BZC992	1	124	6947.27
BZC1001	1	49	2237.32
BZC1001	1	52	2528.93
BZC1001	1	53	3014.47
BZC1001	1	95	4983.13
BZC1001	1	107	6517.41
BZC1001	1	87	6584.45
BZC1004	1	58	3240.46
BZC1004	1	67	3612.95
BZC1004	1	60	4182.21
BZC1004	1	178	9937.51
BZC1007	1	78	4487.21
BZC1007	1	137	10536.2
BZC1007	1	126	10686.4
BZC1007	1	311	18454.8
BZC1009	1	64	3266.76
BZC1021	1	360	27916.8
BZC1021	1	419	28885.8
BZC1028	1	62	3744.8
BZC1064	1	55	3023.32
BZC1064	1	536	29355.2
BZC1122	1	62	3744.8
BZC1122	1	107	7599.61
BZC1122	1	211	12527.2
BZC1122	1	171	13629.9
BZC1122	1	532	31624.5
BZC1125	1	59	2808.34
BZC1125	1	65	3602.42
BZC1125	1	60	3989.95
BZC1125	1	527	37937.9
BZC1125	1	1043	83077.5
BZC1134	1	89	3941.86
BZC1137	1	65	4049.97
BZC1137	1	162	10915.4
BZC1137	1	195	11131
BZC1137	1	170	13576.6
BZC1137	1	215	15472.8
BZC1154	1	49	3179.77
BZC1154	1	89	3941.86
BZC1155	1	49	2453.38
BZC1155	1	60	3053.44
BZC1155	1	89	5966.76
BZC1155	1	83	6672.8
BZC1155	1	119	8313.45
BZC1155	1	149	10189.3
BZC1155	1	171	13629.9
BZC1161	1	49	3179.77
BZC1161	1	66	4366.91
BZC1161	1	204	11612.2
BZC1161	1	280	18854.4
BZC1166	1	209	15430.4
BZC1166	1	1463	100373
BZC1181	1	62	3744.8
BZC1195	1	62	2409.5
BZC1195	1	49	3179.77
BZC1195	1	70	3881.11
BZC1195	1	100	7152.88
BZC1195	1	137	9418.66
BZC1196	1	50	2430.89
BZC1196	1	340	28531.7
BZC1196	1	811	58907.3
BZC1200	1	55	3944.74
BZC1200	1	66	3982.47
BZC1200	1	49	4807.68
BZC1200	1	64	6401.49
BZC1200	1	136	7494.98
BZC1200	1	212	14245.7
BZC1200	1	273	19839.7
BZC1200	1	360	27916.8
BZC1223	1	127	8551.9
BZC1223	1	190	14436.6
BZC1223	1	311	22870.4
BZC1227	1	54	3264.22
BZC1227	1	55	3399.02
BZC1227	1	53	4091.63
BZC1227	1	129	7212.81
BZC1227	1	276	18082.6
BZC1229	1	80	6493.66
BZC1229	1	177	16753.7
BZC1229	1	414	29683.7
BZC1229	1	835	56253.2
BZC1237	1	52	3105.08
BZC1237	1	59	4169.97
BZC1238	1	84	5679.63
BZC1238	1	166	12053.3
BZC1238	1	171	13629.9
BZC1238	1	247	15437.4
BZC1238	1	399	26463.3
BZC1274	1	155	8205.26
BZC1274	1	656	43134.4
BZC1286	1	55	2648.36
BZC1286	1	59	3421.3
BZC1294	1	49	2237.32
BZC1294	1	49	3179.77
BZC1294	1	68	3495.51
BZC1294	1	70	3881.11
BZC1294	1	68	4713.26
BZC1294	1	83	4796.39
BZC1294	1	171	13629.9
BZC1294	1	243	17018.7
BZC1294	1	383	23639.5
BZC1303	1	95	4983.13
BZC1303	1	173	9149.83
BZC1303	1	186	9881.91
BZC1304	1	49	3179.77
BZC1309	1	60	3053.44
BZC1309	1	59	4010.39
BZC1309	1	84	4483.09
BZC1309	1	83	6672.8
BZC1309	1	149	10189.3
BZC1309	1	171	13629.9
BZC1329	1	59	3619.16
BZC1329	1	62	3744.8
BZC1329	1	107	7599.61
BZC1329	1	173	10069
BZC1413	1	57	4194.45
BZC1413	1	64	4351.43
BZC1413	1	49	4807.68
BZC1413	1	49	5394.43
BZC1413	1	173	12660.8
BZC1413	1	408	28966.8
BZC1470	1	50	2684.3
BZC1506	1	57	3980.47
BZC1506	1	67	4700.68
BZC1506	1	74	5009.28
BZC1506	1	269	15067.7
BZC1506	1	243	17891.8
BZC1506	1	1332	87958.6
BZC1526	1	62	3744.8
BZC1592	1	61	3743.2
BZC1592	1	69	4234.25
BZC1628	1	155	8205.26
BZC1628	1	418	27492.9
BZC1628	1	1332	87958.6
BZC1630	1	64	4204.9
BZC1630	1	120	6489.36
BZC1630	1	183	13162.2
BZC1630	1	171	13629.9
BZC1630	1	298	21570.9
BZC1648	1	764	44183.5
BZC1654	1	2095	143658
BZC1680	1	52	3220.81
BZC1680	1	123	5990.1
BZC1680	1	110	6884.4
BZC1680	1	130	8443.19
BZC1680	1	172	12434.9
BZC1680	1	273	19839.7
BZC1712	1	62	3947.71
BZC1712	1	86	4770.88
BZC1712	1	83	6672.8
BZC1712	1	340	24677.8
BZC1719	1	49	3179.77
BZC1719	1	58	3268.28
BZC1719	1	165	9308.86
BZC1733	1	51	3019.16
BZC1733	1	49	3179.77
BZC1733	1	135	7089.91
BZC1733	1	133	8266.35
BZC1733	1	290	15520.1
BZC1750	1	310	20826.7
BZC1752	1	70	4634.95
BZC1752	1	122	7843
BZC1752	1	1350	88494.9
BZC1752	1	2047	145458
BZC1756	1	128	8442.5
BZC1756	1	214	15574.7
BZC1756	1	549	35899.8
BZC1756	1	1236	70733
BZC1756	1	998	78374.8
BZC1782	1	84	5679.63
BZC1782	1	166	12053.3
BZC1782	1	171	13629.9
BZC1782	1	247	15437.4
BZC1782	1	399	26463.3
BZC1784	1	157	8421.97
BZC1784	1	299	16121.5
BZC1803	1	61	4169.85
BZC1803	1	65	5328.48
BZC1803	1	118	6984.19
BZC1803	1	134	9862.11
BZC1803	1	174	13776.9
BZC1806	1	48	3355.8
BZC1806	1	52	4087.35
BZC1806	1	75	4502.42
BZC1815	1	56	4139.18
BZC1815	1	139	11433.3
BZC1822	1	64	4099.24
BZC1835	1	266	15222.2
BZC1865	1	51	3438.34
BZC1865	1	67	4658.23
BZC1865	1	101	6024.73
BZC1865	1	608	34579.3
BZC1872	1	40	2459.87
BZC1872	1	56	4349.94
BZC1896	1	51	3162.67
BZC1896	1	49	3179.77
BZC1896	1	66	3645.24
BZC1896	1	107	7599.61
BZC1896	1	173	10069
BZC1911	1	107	6517.41
BZC1948	1	49	2949.38
BZC1948	1	76	4977.13
BZC1948	1	258	15614.9
BZC2002	1	62	3744.8
BZC2043	1	49	4357.09
BZC2127	1	56	3151.42
BZC2127	1	170	15314.4
BZC2127	1	730	56073.7
BZC2127	1	844	56195.7
BZC2139	1	56	3507.86
BZC2139	1	78	5359.63
BZC2139	1	816	47236.7
BZC2340	1	56	3953.45
BZC2340	1	67	4700.68
BZC2340	1	273	19839.7
BZC2348	1	50	2430.89
BZC2348	1	49	3179.77
BZC2348	1	589	42008.3
BZC2414	1	51	3019.16
BZC2414	1	84	4697.89
BZC2414	1	369	24281
BZC2414	1	345	24877.6
BZC2447	1	360	27916.8
BZC2447	1	419	28885.8
BZC2490	1	49	3179.77
BZC2490	1	58	3268.28
BZC2490	1	114	5563.87
BZC2540	1	52	2592.55
BZC2754	1	56	3446.3
BZC2754	1	125	7597.15
BZC2754	1	189	13663.2
BZC2761	1	48	2889.87
BZC2761	1	50	3213.83
BZC2761	1	64	3937.4
BZC2761	1	98	5833.7
BZC2761	1	86	6027.89
BZC2761	1	76	6724.41
BZC2761	1	107	7446.93
BZC2762	1	49	2453.38
BZC2762	1	40	2459.87
BZC2762	1	54	3293.68
BZC2762	1	65	3314.09
BZC2762	1	73	4091.62
BZC2762	1	65	4365.41
BZC2762	1	89	6723.88
BZC2762	1	116	7589.17
BZC2762	1	119	8313.45
BZC2762	1	240	16042.7
BZC2762	1	642	45699.4
BZC2763	1	62	2973.34
BZC2810	1	48	2604.54
BZC2810	1	59	2808.34
BZC2810	1	59	3264.19
BZC2810	1	65	3602.42
BZC2810	1	59	4010.39
BZC2810	1	72	4419.2
BZC2810	1	109	6089.53
BZC2810	1	527	37937.9
BZC2864	1	403	23908.3
BZC2908	1	48	3355.8
BZC2908	1	211	12527.2
BZC2908	1	286	17802.1
BZC2930	1	54	3808.59
BZC2930	1	99	6874.68
BZC2930	1	166	12053.3
BZC2930	1	211	12527.2
BZC2930	1	171	13629.9
BZC2930	1	281	18155.9
BZC2930	1	538	35575.4
BZC2936	1	49	3179.77
BZC2936	1	93	4673.03
BZC2962	1	53	3939.67
BZC2962	1	88	5667.46
BZC2962	1	114	6733.93
BZC2962	1	201	12980
BZC3016	1	52	3220.81
BZC3016	1	123	5990.1
BZC3016	1	110	6884.4
BZC3016	1	130	8443.19
BZC3016	1	171	12428.5
BZC3016	1	273	19839.7
BZC3101	1	51	3019.16
BZC3117	1	51	3019.16
BZC3117	1	72	6887.81
BZC3294	1	52	3136.02
BZC3370	1	49	3179.77
BZC3370	1	58	3268.28
BZC3370	1	165	9308.86
BZC3404	1	137	9227.3
BZC3404	1	150	11248.2
BZC3404	1	435	36762.1
BZC3404	1	501	36936.1
BZC3404	1	527	38942.1
BZC3414	1	155	8205.26
BZC3414	1	361	23945.4
BZC3418	1	114	7636.4
BZC3464	1	53	4909.94
BZC3464	1	84	6739.18
BZC3464	1	229	20893.2
BZC3470	1	80	6493.66
BZC3470	1	229	20893.2
BZC3486	1	273	19839.7
BZC3486	1	360	27916.8
BZC3490	1	107	5781.11
BZC3490	1	273	19839.7
BZC3490	1	357	27792.6
BZC3600	1	48	2889.87
BZC3600	1	50	3213.83
BZC3600	1	64	3937.4
BZC3600	1	98	5833.7
BZC3600	1	86	6027.89
BZC3600	1	76	6724.41
BZC3600	1	107	7446.93
BZC3660	1	419	28885.8
BZC3684	1	54	3936.69
BZC3684	1	150	11248.2
BZC3684	1	967	76228.4
BZC3778	1	75	4502.42
BZC4262	1	52	2680.78
BZC4262	1	78	4046.22
BZC4262	1	76	5956.32
BZC4262	1	78	6133.87
BZC4262	1	173	12660.8
BZC4262	1	196	16880.1
BZC4262	1	562	38022.3
BZC4262	1	593	40902.7
BZC4286	1	56	3446.3
BZC4286	1	125	7597.15
BZC4608	1	57	4089.59
BZC4608	1	74	4702.52
BZC4608	1	54	5128.23
BZC4608	1	64	6401.49
BZC4608	1	151	9545.01
BZC4608	1	273	19839.7
BZC4608	1	360	27916.8
BZC4698	1	70	7199
BZC4814	1	61	4169.85
BZC4814	1	65	5328.48
BZC4814	1	118	6984.19
BZC4814	1	134	9862.11
BZC4814	1	174	13776.9
BZC4912	1	141	7362.72
BZC4912	1	419	28885.8
BZC4970	1	57	3568.53
BZC4970	1	96	5167.99
BZC4970	1	856	58779.9
BZC5278	1	49	3179.77
BZC5304	1	114	7056.99
BZC5304	1	81	8267.01
BZC5304	1	145	11718.3
BZC5304	1	730	52498.4
BZC5578	1	57	3635.57
BZC5578	1	127	7629.38
BZC5978	1	50	2795.82
BZC5978	1	61	4014.11
BZC5978	1	82	4218.42
BZC5978	1	100	5813.69
BZC5978	1	92	6284.89
BZC5978	1	113	8202.93
BZC5978	1	112	10035.5
BZC5978	1	173	11666.4
BZC5978	1	134	11803.4
BZC6102	1	49	2453.38
BZC6102	1	116	7589.17
BZC6102	1	119	8313.45
BZC6290	1	55	3708.09
BZC6290	1	56	4349.94
BZC6290	1	1005	69701.7
BZC6570	1	81	5380.59
BZC6570	1	156	8225.19
BZC6570	1	271	19730.3
BZC6930	1	63	2991.8
BZC6930	1	49	3179.77
BZC7113	1	62	4524.46
BZC7113	1	271	19730.3
BZC7113	1	312	24365.7
BZC7526	1	204	11612.2
BZC7526	1	297	25671.2
BZC7526	1	1678	105933
BZC7598	1	53	3807.1
BZC7598	1	483	27433.7
BZC7612	1	56	3953.45
BZC7612	1	110	7905.46
BZC7612	1	164	8831.07
BZC7612	1	171	13629.9
BZC7612	1	360	22203
BZC7682	1	52	3546.56
BZC7682	1	273	19839.7
BZC7762	1	52	3136.02
BZC7762	1	75	3711.86
BZC7762	1	63	4191.06
BZC7762	1	99	5964.75
BZC7762	1	132	11466.8
BZC7762	1	166	12053.3
BZC7762	1	171	13629.9
BZC7762	1	366	19810.7
BZC7762	1	419	28885.8
BZC7780	1	201	16820.5
BZC7780	1	761	59212.3
BZC8087	1	55	3670.73
BZC8087	1	83	6672.8
BZC8564	1	898	70587
BZC8597	1	125	6759.48
BZC8597	1	271	19730.3
BZC8597	1	357	27792.6
BZC9201	1	83	6672.8
BZC9201	1	149	10189.3
BZC9201	1	171	13629.9
BZC9304	1	49	2453.38
BZC9304	1	60	3053.44
BZC9304	1	59	4010.39
BZC9304	1	84	4483.09
BZC9304	1	83	6672.8
BZC9304	1	116	7589.17
BZC9304	1	119	8313.45
BZC9304	1	149	10189.3
BZC9304	1	171	13629.9
BZC9526	1	56	3151.42
BZC9526	1	171	10397.8
BZC9526	1	170	15314.4
BZC9526	1	701	53693.2
BZC9526	1	1104	69857.4
BZC9617	1	55	3670.73
BZC9617	1	62	3947.71
BZC9983	1	101	7178.62
BZC9983	1	1576	111604
BZC308_1	1	60	3186.03
BZC308_2	1	463	26326.7
BZC826_1	1	61	3382.08
BZC826_1	1	56	3507.86
BZC826_1	1	91	5344.5
BZC826_1	1	78	5359.63
BZC826_1	1	349	19415.6
BZC826_1	1	395	23840.1
BZC826_2	1	56	3507.86
BZC826_2	1	59	4169.97
BZC826_2	1	78	5359.63
BZC2	2	71	4795.05
BZC2	2	142	10788.9
BZC10	2	72	5568.04
BZC10	2	80	5631.23
BZC10	2	180	11217.1
BZC21	2	52	2924.77
BZC21	2	58	3304.15
BZC21	2	55	3569.43
BZC71	2	120	8605.12
BZC89	2	58	2333.83
BZC89	2	48	2663.17
BZC89	2	121	6817.35
BZC106	2	52	2924.77
BZC106	2	59	4605.49
BZC106	2	71	5146.53
BZC106	2	93	5671.89
BZC106	2	210	13460.6
BZC106	2	437	26504.9
BZC121	2	64	3469.24
BZC121	2	51	3711.22
BZC121	2	133	9106.31
BZC122	2	64	4955.08
BZC127	2	61	3871.51
BZC127	2	84	5609.67
BZC127	2	141	9248.9
BZC128	2	64	3469.24
BZC128	2	80	4767.14
BZC128	2	89	4987.37
BZC128	2	249	14349.1
BZC128	2	246	15027.8
BZC130	2	49	3224.24
BZC130	2	175	11319.1
BZC131	2	116	7448.37
BZC134	2	64	4515.94
BZC134	2	192	11297.1
BZC137	2	52	3146.23
BZC137	2	89	6577.54
BZC143	2	266	17737.9
BZC146	2	52	2924.77
BZC146	2	48	3522.72
BZC146	2	59	4605.49
BZC146	2	121	6287.06
BZC147	2	52	2924.77
BZC147	2	59	4605.49
BZC147	2	71	5146.53
BZC147	2	93	5671.89
BZC147	2	210	13460.6
BZC147	2	437	26504.9
BZC148	2	59	2602.71
BZC148	2	61	3871.51
BZC148	2	104	5831.38
BZC155	2	60	3490.11
BZC156	2	70	5982.45
BZC164	2	66	3585.48
BZC164	2	96	5079.21
BZC164	2	239	13630.5
BZC200	2	52	3146.23
BZC200	2	49	3548.02
BZC200	2	121	9514.06
BZC200	2	198	12969.6
BZC202	2	93	5671.89
BZC203	2	56	2479.47
BZC203	2	106	7314.57
BZC209	2	90	6221.33
BZC212	2	50	2044.8
BZC212	2	64	4955.08
BZC224	2	69	4942.33
BZC226	2	52	2924.77
BZC226	2	100	6857.6
BZC228	2	69	3960.34
BZC228	2	69	4159.52
BZC228	2	74	4336
BZC228	2	63	4570.71
BZC228	2	97	5794.26
BZC235	2	104	6680.19
BZC290	2	49	2300.79
BZC290	2	132	7161.66
BZC303	2	79	5270.11
BZC306	2	80	4767.14
BZC313	2	74	4140.82
BZC398	2	74	4336
BZC398	2	121	9514.06
BZC400	2	53	3156.7
BZC400	2	90	4867.71
BZC400	2	127	7542.76
BZC400	2	124	8406.77
BZC400	2	186	13127
BZC400	2	321	19092.6
BZC403	2	50	2044.8
BZC403	2	60	4463.81
BZC403	2	80	4767.14
BZC403	2	153	10432.7
BZC405	2	52	2924.77
BZC405	2	48	3522.72
BZC405	2	58	4579.6
BZC405	2	113	5741.19
BZC406	2	68	4535.23
BZC441	2	212	13144.4
BZC466	2	61	3496.7
BZC466	2	131	7582.92
BZC510	2	57	2379.57
BZC510	2	397	23380.6
BZC540	2	66	5109.18
BZC540	2	155	8633.2
BZC562	2	73	4765.49
BZC562	2	92	6368.74
BZC562	2	131	7848.2
BZC576	2	80	4767.14
BZC600	2	52	2850.33
BZC600	2	69	3960.34
BZC600	2	267	17564.4
BZC602	2	97	6290.35
BZC602	2	145	8807.28
BZC607	2	60	4463.81
BZC608	2	74	4140.82
BZC609	2	59	3694.26
BZC609	2	61	4347.49
BZC609	2	246	14245.4
BZC618	2	66	3585.48
BZC618	2	409	23722
BZC621	2	60	3490.11
BZC623	2	71	5146.53
BZC623	2	155	9732.51
BZC623	2	392	24635.8
BZC623	2	612	37767.6
BZC700	2	74	4140.82
BZC700	2	138	9500.85
BZC720	2	266	17737.9
BZC752	2	97	6290.35
BZC810	2	49	2001.66
BZC810	2	57	3614.06
BZC810	2	51	3711.22
BZC810	2	121	6817.35
BZC817	2	71	5133.06
BZC817	2	129	6631.44
BZC828	2	61	3496.7
BZC828	2	73	4658.53
BZC898	2	64	4955.08
BZC898	2	87	6430.31
BZC992	2	56	2416.91
BZC992	2	66	4835.98
BZC992	2	79	5039.57
BZC992	2	114	7536.74
BZC1001	2	71	5133.06
BZC1004	2	55	3432.6
BZC1004	2	59	4277.58
BZC1004	2	63	4570.71
BZC1007	2	48	2224.24
BZC1007	2	56	4012
BZC1009	2	60	4463.81
BZC1064	2	69	3960.34
BZC1064	2	69	4159.52
BZC1064	2	97	5794.26
BZC1064	2	81	6632.77
BZC1064	2	141	9248.9
BZC1102	2	385	22274.3
BZC1114	2	140	8665.61
BZC1122	2	67	2946.37
BZC1122	2	62	3094.53
BZC1122	2	85	3952.38
BZC1122	2	152	9077.11
BZC1125	2	52	3146.23
BZC1125	2	86	5088.72
BZC1125	2	89	6577.54
BZC1134	2	66	3585.48
BZC1134	2	113	6254.12
BZC1134	2	239	13630.5
BZC1137	2	129	6631.44
BZC1154	2	279	16221.6
BZC1155	2	138	9465.39
BZC1161	2	66	3869.29
BZC1161	2	63	4570.71
BZC1161	2	94	5132.12
BZC1161	2	83	5687.88
BZC1166	2	103	5480.76
BZC1166	2	381	25830.3
BZC1181	2	71	4541.09
BZC1181	2	64	4955.08
BZC1188	2	140	8665.61
BZC1195	2	71	5133.06
BZC1196	2	80	4855.98
BZC1196	2	156	10100.8
BZC1200	2	59	3770.22
BZC1200	2	409	23722
BZC1223	2	52	3146.23
BZC1223	2	89	6577.54
BZC1227	2	61	3871.51
BZC1227	2	84	5609.67
BZC1227	2	149	9836.55
BZC1229	2	62	3405.73
BZC1229	2	53	4141.76
BZC1229	2	443	28346.3
BZC1229	2	600	35652
BZC1237	2	53	2791.44
BZC1237	2	53	3156.7
BZC1237	2	68	4535.23
BZC1237	2	186	13127
BZC1238	2	57	2379.57
BZC1238	2	397	23380.6
BZC1274	2	116	7392.67
BZC1274	2	141	8641.45
BZC1286	2	51	2572.43
BZC1294	2	55	4688.2
BZC1294	2	100	6619.36
BZC1303	2	66	3585.48
BZC1303	2	54	3612.16
BZC1304	2	66	3585.48
BZC1304	2	78	5855.89
BZC1309	2	103	5480.76
BZC1329	2	50	3285.51
BZC1329	2	61	4347.49
BZC1329	2	178	10592.3
BZC1329	2	247	14274.8
BZC1329	2	339	22433
BZC1413	2	266	17737.9
BZC1470	2	63	5305.04
BZC1470	2	97	6290.35
BZC1506	2	52	3146.23
BZC1526	2	64	3469.24
BZC1526	2	80	4767.14
BZC1526	2	89	4987.37
BZC1526	2	249	14349.1
BZC1592	2	49	2300.79
BZC1592	2	132	7161.66
BZC1628	2	58	3304.15
BZC1628	2	55	3432.6
BZC1628	2	55	3569.43
BZC1628	2	274	17174.2
BZC1630	2	332	21032
BZC1648	2	64	3834.94
BZC1648	2	69	3960.34
BZC1648	2	136	9230.49
BZC1654	2	97	6290.35
BZC1687	2	55	3436.45
BZC1687	2	71	4795.05
BZC1687	2	443	26859.5
BZC1712	2	80	4767.14
BZC1712	2	121	6287.06
BZC1719	2	57	3288.63
BZC1719	2	266	17737.9
BZC1733	2	60	3490.11
BZC1733	2	87	5870.31
BZC1750	2	54	4153.39
BZC1750	2	63	4570.71
BZC1752	2	150	8743.72
BZC1752	2	266	17737.9
BZC1752	2	315	18759
BZC1752	2	351	24559.1
BZC1756	2	54	3612.75
BZC1756	2	790	51730.7
BZC1756	2	1433	88959.4
BZC1782	2	57	2379.57
BZC1782	2	397	23380.6
BZC1803	2	246	14044
BZC1806	2	247	14274.8
BZC1806	2	339	22433
BZC1815	2	61	3496.7
BZC1815	2	131	7582.92
BZC1822	2	53	2791.44
BZC1822	2	53	3156.7
BZC1822	2	68	4535.23
BZC1865	2	65	2730.39
BZC1865	2	52	3036.69
BZC1872	2	64	3469.24
BZC1872	2	51	3711.22
BZC1872	2	133	9106.31
BZC1896	2	55	3432.6
BZC1896	2	81	4776.08
BZC1911	2	55	4688.2
BZC1911	2	68	4774.33
BZC2002	2	64	3469.24
BZC2002	2	80	4767.14
BZC2002	2	89	4987.37
BZC2002	2	249	14349.1
BZC2043	2	55	4688.2
BZC2043	2	73	5037.55
BZC2043	2	128	7828.62
BZC2139	2	74	4347.42
BZC2340	2	66	3585.48
BZC2340	2	212	15717.9
BZC2340	2	409	23722
BZC2348	2	109	5656.28
BZC2348	2	239	13630.5
BZC2490	2	57	3288.63
BZC2540	2	72	4698.38
BZC2540	2	249	16577.1
BZC2562	2	53	3054.82
BZC2562	2	274	17174.2
BZC2754	2	56	3765.12
BZC2754	2	856	56187.6
BZC2761	2	73	3535
BZC2761	2	118	7207.69
BZC2762	2	52	2924.77
BZC2762	2	59	4605.49
BZC2762	2	121	6287.06
BZC2762	2	166	10464.9
BZC2763	2	93	5270.6
BZC2763	2	362	21286.3
BZC2810	2	55	1960.06
BZC2810	2	83	4780.83
BZC2810	2	119	6805.01
BZC2810	2	121	9514.06
BZC2864	2	544	34298.2
BZC2908	2	64	3469.24
BZC2908	2	59	4027.47
BZC2908	2	89	4987.37
BZC2908	2	95	5864.3
BZC2908	2	249	14349.1
BZC2930	2	57	2379.57
BZC2930	2	80	4767.14
BZC2930	2	397	23380.6
BZC2936	2	192	12432.6
BZC2962	2	69	4961.98
BZC2962	2	112	6903.09
BZC2962	2	630	39890.7
BZC3101	2	75	4934.43
BZC3117	2	75	4934.43
BZC3294	2	58	3304.15
BZC3370	2	57	3288.63
BZC3370	2	268	18044.2
BZC3404	2	68	4535.23
BZC3414	2	76	4371.22
BZC3414	2	600	35652
BZC3464	2	54	4153.39
BZC3464	2	443	28346.3
BZC3464	2	600	35652
BZC3470	2	95	4960.92
BZC3486	2	55	3650.1
BZC3486	2	72	4762.33
BZC3486	2	195	12794.1
BZC3486	2	266	17737.9
BZC3490	2	52	2924.77
BZC3490	2	100	6857.6
BZC3600	2	118	7207.69
BZC3660	2	52	2924.77
BZC3660	2	62	3405.73
BZC3660	2	59	4605.49
BZC3660	2	121	6287.06
BZC3660	2	166	10464.9
BZC3684	2	201	13890.7
BZC3684	2	760	49231.3
BZC3684	2	985	59493.5
BZC3778	2	73	3140.97
BZC3778	2	59	4020
BZC3778	2	66	4835.98
BZC3778	2	133	9106.31
BZC3778	2	455	30139
BZC4262	2	247	14274.8
BZC4286	2	48	2663.17
BZC4286	2	121	6817.35
BZC4608	2	66	3585.48
BZC4608	2	61	4496.79
BZC4608	2	409	23722
BZC4698	2	99	5617.94
BZC4698	2	129	6631.44
BZC4814	2	285	15835.9
BZC4912	2	64	3834.94
BZC4912	2	69	3960.34
BZC4912	2	98	5803.78
BZC4912	2	136	9230.49
BZC4970	2	52	2924.77
BZC4970	2	63	4570.71
BZC4970	2	210	13460.6
BZC5278	2	54	3612.16
BZC5278	2	154	9916.32
BZC5304	2	52	3146.23
BZC5304	2	58	3871.34
BZC5304	2	69	3960.34
BZC5304	2	71	5146.53
BZC5304	2	144	8769.51
BZC5532	2	97	6290.35
BZC5532	2	266	17737.9
BZC5578	2	61	4579.67
BZC5578	2	247	14274.8
BZC6038	2	138	9465.39
BZC6102	2	53	4141.76
BZC6102	2	86	4669.24
BZC6570	2	89	5713.6
BZC6570	2	305	17715.7
BZC6930	2	73	4765.49
BZC6930	2	98	7087.47
BZC7004	2	60	4463.81
BZC7113	2	279	15685
BZC7526	2	52	3146.23
BZC7526	2	59	4277.58
BZC7526	2	63	4570.71
BZC7526	2	71	5146.53
BZC7526	2	93	6683.6
BZC7526	2	147	9470.38
BZC7598	2	51	3122.08
BZC7612	2	121	6817.35
BZC7682	2	66	4625.55
BZC7762	2	58	3304.15
BZC7762	2	194	10933.4
BZC8087	2	64	4955.08
BZC8564	2	466	29748.3
BZC8564	2	1251	76189.3
BZC8597	2	53	3054.82
BZC8978	2	146	8869.24
BZC8978	2	259	18910.5
BZC9201	2	52	2924.77
BZC9201	2	52	3146.23
BZC9201	2	62	3405.73
BZC9526	2	59	2602.71
BZC9526	2	154	10556.8
BZC9617	2	52	2924.77
BZC9617	2	58	4579.6
BZC9617	2	121	6287.06
BZC9962	2	52	3146.23
BZC9962	2	59	4277.58
BZC9962	2	63	4570.71
BZC9962	2	71	5146.53
BZC9962	2	147	9470.38
BZC9983	2	77	4214.48
BZC308_1	2	55	3432.6
BZC308_1	2	65	3818.54
BZC308_1	2	80	4767.14
BZC308_2	2	805	52516.2
BZC826_1	2	55	4688.2
BZC826_1	2	73	5037.55
BZC826_1	2	74	5498.2
BZC826_1	2	270	15581.2
BZC826_2	2	53	2791.44
BZC826_2	2	68	4535.23
BZC2	3	59	3073.88
BZC2	3	57	3732.69
BZC2	3	125	5893.95
BZC21	3	106	6816.39
BZC21	3	242	15934.5
BZC21	3	368	21803.5
BZC71	3	118	6966.19
BZC71	3	485	27783.7
BZC106	3	131	7902.81
BZC106	3	619	36710.6
BZC121	3	57	3549.73
BZC121	3	54	3945.18
BZC121	3	106	6816.39
BZC122	3	57	3825.78
BZC122	3	98	7366.41
BZC127	3	117	6577.16
BZC127	3	269	14603.2
BZC128	3	48	2268.69
BZC128	3	107	4872.02
BZC128	3	125	5893.95
BZC128	3	130	9146.66
BZC130	3	159	11788.1
BZC137	3	52	3217.77
BZC137	3	55	3950.25
BZC137	3	119	5396.66
BZC137	3	151	10359.3
BZC137	3	187	11506.9
BZC141	3	57	2091.73
BZC141	3	54	2784.27
BZC143	3	73	4721.23
BZC146	3	56	3730.13
BZC146	3	60	4095.24
BZC146	3	98	7366.41
BZC147	3	131	7902.81
BZC147	3	619	36710.6
BZC148	3	65	3723.22
BZC155	3	59	3413.76
BZC155	3	67	3905.08
BZC155	3	116	7405.78
BZC155	3	179	9162.29
BZC156	3	57	2091.73
BZC156	3	88	6037.9
BZC156	3	138	8455.81
BZC164	3	48	2268.69
BZC200	3	48	2268.69
BZC200	3	52	3104.85
BZC200	3	65	3595.23
BZC200	3	125	5893.95
BZC209	3	119	7097.55
BZC212	3	88	6037.9
BZC212	3	128	6049.39
BZC212	3	104	6272.92
BZC212	3	120	7640.53
BZC212	3	163	12567.7
BZC224	3	159	8042.13
BZC228	3	75	3916.96
BZC228	3	890	57016.1
BZC301	3	79	4561.16
BZC301	3	89	6918.33
BZC302	3	48	3411.53
BZC302	3	97	3965.64
BZC302	3	73	5733.7
BZC303	3	50	3342.32
BZC306	3	107	4872.02
BZC313	3	116	7523.28
BZC313	3	206	12284.6
BZC354	3	125	5893.95
BZC354	3	89	6918.33
BZC398	3	56	4008.35
BZC398	3	246	13423.4
BZC400	3	83	5498.96
BZC403	3	129	7593.08
BZC405	3	106	6816.39
BZC405	3	152	10570.4
BZC405	3	292	16220.1
BZC406	3	71	4537.65
BZC406	3	115	5657.1
BZC441	3	513	30990.7
BZC466	3	162	8058.03
BZC540	3	112	5033.19
BZC540	3	135	9637.47
BZC540	3	368	20051.7
BZC562	3	50	3069.08
BZC562	3	52	3115.54
BZC562	3	119	5396.66
BZC562	3	89	6918.33
BZC562	3	230	12954.1
BZC576	3	52	2928.14
BZC576	3	224	10747.6
BZC600	3	112	5033.19
BZC600	3	92	6346.26
BZC602	3	59	3073.88
BZC602	3	57	3732.69
BZC602	3	125	5893.95
BZC607	3	58	4138.56
BZC607	3	161	8088.72
BZC607	3	151	11266.8
BZC608	3	116	7523.28
BZC608	3	206	12284.6
BZC609	3	125	5893.95
BZC609	3	91	6243.64
BZC609	3	106	6282.39
BZC618	3	97	5740.15
BZC618	3	125	5893.95
BZC618	3	104	6954.82
BZC621	3	66	4112.82
BZC623	3	246	13423.4
BZC700	3	71	4537.65
BZC700	3	206	12182.5
BZC720	3	73	4721.23
BZC752	3	57	4491.06
BZC810	3	57	3549.73
BZC810	3	54	3945.18
BZC810	3	106	6816.39
BZC810	3	136	8567.09
BZC810	3	236	12997.4
BZC817	3	71	4537.65
BZC817	3	125	5893.95
BZC828	3	52	3217.77
BZC828	3	119	5396.66
BZC828	3	148	11123.6
BZC828	3	260	16651.1
BZC828	3	722	43366.1
BZC839	3	48	2268.69
BZC839	3	62	3143.78
BZC839	3	125	5893.95
BZC898	3	52	2928.14
BZC1001	3	71	4537.65
BZC1004	3	198	14554.5
BZC1004	3	271	17174.3
BZC1007	3	78	5156.19
BZC1007	3	83	6199.72
BZC1007	3	298	16522.2
BZC1009	3	52	2928.14
BZC1009	3	224	10747.6
BZC1021	3	109	5183.2
BZC1064	3	269	14603.2
BZC1102	3	48	2268.69
BZC1102	3	81	4951.71
BZC1114	3	89	3594.41
BZC1122	3	48	2268.69
BZC1122	3	107	4872.02
BZC1122	3	125	5893.95
BZC1122	3	130	9146.66
BZC1125	3	246	13389.2
BZC1134	3	48	2268.69
BZC1137	3	66	2479.51
BZC1137	3	64	3934.34
BZC1154	3	78	4600.42
BZC1155	3	98	5961.02
BZC1161	3	173	12792.4
BZC1166	3	50	3420.16
BZC1166	3	66	4983.91
BZC1181	3	114	5572.9
BZC1188	3	89	3594.41
BZC1195	3	125	5893.95
BZC1195	3	106	6816.39
BZC1196	3	75	4378.07
BZC1196	3	839	50566.6
BZC1200	3	58	3031.99
BZC1200	3	59	3413.76
BZC1200	3	95	5813.2
BZC1200	3	179	9162.29
BZC1200	3	298	20741.1
BZC1223	3	52	3217.77
BZC1223	3	55	3950.25
BZC1223	3	119	5396.66
BZC1223	3	151	10359.3
BZC1223	3	190	11685.2
BZC1227	3	117	6577.16
BZC1227	3	269	14603.2
BZC1229	3	49	2526.3
BZC1229	3	48	2834.77
BZC1237	3	71	4537.65
BZC1238	3	63	2567.39
BZC1238	3	57	3549.73
BZC1238	3	57	3732.69
BZC1238	3	92	4775.44
BZC1274	3	58	4138.56
BZC1274	3	128	6049.39
BZC1286	3	125	5893.95
BZC1286	3	329	22385.9
BZC1294	3	71	4537.65
BZC1329	3	81	4951.71
BZC1329	3	109	7279.2
BZC1329	3	298	16522.2
BZC1413	3	73	4721.23
BZC1470	3	59	3073.88
BZC1470	3	57	3732.69
BZC1470	3	125	5893.95
BZC1506	3	52	3217.77
BZC1506	3	78	4348.15
BZC1506	3	119	5396.66
BZC1526	3	125	5893.95
BZC1592	3	177	11409.5
BZC1628	3	55	3950.25
BZC1630	3	59	3174.82
BZC1630	3	89	3594.41
BZC1648	3	61	4011.92
BZC1654	3	52	3217.77
BZC1654	3	83	4815.08
BZC1654	3	119	5396.66
BZC1680	3	58	4209.34
BZC1680	3	110	6955.91
BZC1680	3	421	23433.6
BZC1680	3	656	40402.1
BZC1687	3	57	3551.01
BZC1687	3	117	5293.4
BZC1687	3	106	6816.39
BZC1687	3	250	16450.6
BZC1712	3	52	2928.14
BZC1712	3	80	5490.97
BZC1712	3	224	10747.6
BZC1719	3	48	2268.69
BZC1719	3	54	2274.73
BZC1719	3	58	3031.99
BZC1719	3	65	3595.23
BZC1719	3	60	4651.39
BZC1733	3	67	3905.08
BZC1733	3	150	9312.52
BZC1733	3	157	10000.7
BZC1733	3	558	35313.7
BZC1750	3	47	3062.27
BZC1750	3	76	5088.53
BZC1756	3	70	4386.97
BZC1756	3	60	5221.02
BZC1782	3	63	2567.39
BZC1782	3	57	3549.73
BZC1782	3	57	3732.69
BZC1782	3	92	4775.44
BZC1784	3	109	5193.41
BZC1803	3	54	2974.5
BZC1803	3	67	3905.08
BZC1803	3	58	4138.56
BZC1803	3	93	6155.83
BZC1815	3	162	8058.03
BZC1822	3	110	5304.59
BZC1835	3	55	3950.25
BZC1835	3	254	16159.8
BZC1865	3	121	7812.35
BZC1872	3	48	2268.69
BZC1872	3	107	4872.02
BZC1872	3	236	12997.4
BZC1896	3	57	3732.69
BZC1896	3	62	4477.17
BZC1911	3	125	5893.95
BZC1911	3	106	6816.39
BZC1948	3	57	2091.73
BZC1948	3	73	4910.3
BZC2002	3	125	5893.95
BZC2043	3	61	3788.62
BZC2043	3	125	8052.17
BZC2043	3	321	21816.5
BZC2127	3	111	6958.23
BZC2139	3	52	3217.77
BZC2139	3	81	5136.32
BZC2139	3	119	5396.66
BZC2340	3	171	12517.6
BZC2340	3	463	30460.9
BZC2348	3	48	2268.69
BZC2348	3	78	4600.42
BZC2414	3	70	4446.93
BZC2414	3	162	8058.03
BZC2447	3	109	5183.2
BZC2490	3	119	5396.66
BZC2490	3	90	5575.55
BZC2490	3	106	6816.39
BZC2490	3	177	11409.5
BZC2540	3	53	3096.26
BZC2540	3	90	5238.66
BZC2754	3	162	8058.03
BZC2754	3	231	15836.5
BZC2762	3	619	36710.6
BZC2763	3	80	4553.61
BZC2763	3	123	8087.38
BZC2864	3	134	6445.61
BZC2864	3	368	20051.7
BZC2908	3	48	2268.69
BZC2908	3	107	4872.02
BZC2908	3	125	5893.95
BZC2908	3	130	9146.66
BZC2930	3	125	5893.95
BZC2930	3	127	8514.96
BZC2936	3	114	6359.35
BZC2962	3	49	4234.15
BZC2962	3	109	7279.2
BZC2962	3	162	8058.03
BZC2962	3	197	10121.2
BZC2962	3	231	15836.5
BZC3016	3	58	4209.34
BZC3016	3	110	6955.91
BZC3016	3	421	23433.6
BZC3016	3	656	40402.1
BZC3101	3	74	4779.05
BZC3101	3	110	6799.49
BZC3101	3	96	7656.41
BZC3101	3	179	9162.29
BZC3101	3	166	10243
BZC3117	3	74	4779.05
BZC3117	3	110	6799.49
BZC3117	3	89	6851.76
BZC3117	3	179	9162.29
BZC3117	3	166	10243
BZC3294	3	71	4660.64
BZC3370	3	48	2268.69
BZC3370	3	54	2274.73
BZC3370	3	58	3031.99
BZC3370	3	65	3595.23
BZC3370	3	60	4651.39
BZC3404	3	115	5657.1
BZC3414	3	50	3247.99
BZC3464	3	48	2834.77
BZC3486	3	248	16049.4
BZC3490	3	65	4380.82
BZC3490	3	128	6049.39
BZC3490	3	101	7429.77
BZC3660	3	79	5268.16
BZC3660	3	125	5893.95
BZC3684	3	57	3295.63
BZC3684	3	80	3719.83
BZC3684	3	124	7985.53
BZC3684	3	154	10227.3
BZC3778	3	57	3549.73
BZC3778	3	54	3945.18
BZC3778	3	106	6816.39
BZC3778	3	136	8567.09
BZC3778	3	236	12997.4
BZC4262	3	71	4537.65
BZC4262	3	114	5523.86
BZC4262	3	122	7989.47
BZC4286	3	98	6553.33
BZC4286	3	298	16522.2
BZC4608	3	103	6899.24
BZC4698	3	66	4112.82
BZC4814	3	54	2974.5
BZC4814	3	67	3905.08
BZC4814	3	58	4138.56
BZC4814	3	93	6155.83
BZC4970	3	131	7902.81
BZC5278	3	102	6847.21
BZC5304	3	48	2268.69
BZC5304	3	65	3595.23
BZC5304	3	125	5893.95
BZC5304	3	115	7260.82
BZC5532	3	53	3142.35
BZC5532	3	91	5590.42
BZC5532	3	89	6918.33
BZC5532	3	182	10287.5
BZC5578	3	71	4537.65
BZC5578	3	114	5523.86
BZC5578	3	118	6966.19
BZC5578	3	194	8575.13
BZC6038	3	125	5893.95
BZC6038	3	123	8087.38
BZC6102	3	57	2091.73
BZC6102	3	94	5300.92
BZC6290	3	131	8307.16
BZC6290	3	179	9162.29
BZC6930	3	59	3073.88
BZC6930	3	57	3732.69
BZC6930	3	125	5893.95
BZC7004	3	81	4951.71
BZC7004	3	118	5327.89
BZC7113	3	53	3681.06
BZC7113	3	74	4712.67
BZC7113	3	110	5309.45
BZC7113	3	97	7765.18
BZC7598	3	57	3732.69
BZC7598	3	59	3826.36
BZC7598	3	78	5440.94
BZC7598	3	152	10570.4
BZC7598	3	275	15190.1
BZC7612	3	48	2268.69
BZC7612	3	107	4872.02
BZC7612	3	125	5893.95
BZC7612	3	130	9146.66
BZC7682	3	159	8042.13
BZC7762	3	61	4011.92
BZC7780	3	53	3538.42
BZC8087	3	52	2928.14
BZC8087	3	118	6966.19
BZC8087	3	224	10747.6
BZC8564	3	57	3295.63
BZC8564	3	80	3719.83
BZC8564	3	124	7985.53
BZC8597	3	81	4951.71
BZC8597	3	118	5327.89
BZC8978	3	57	4491.06
BZC9201	3	52	3217.77
BZC9201	3	119	5396.66
BZC9304	3	129	8325.91
BZC9526	3	128	6049.39
BZC9526	3	104	6272.92
BZC9526	3	130	8203.5
BZC9526	3	144	8950.34
BZC9526	3	163	12567.7
BZC9617	3	73	4980.16
BZC9617	3	79	5019.62
BZC9617	3	106	6816.39
BZC9617	3	131	8363.35
BZC9617	3	152	10570.4
BZC9617	3	292	16220.1
BZC9983	3	134	6445.61
BZC9983	3	368	20051.7
BZC308_1	3	81	4951.71
BZC308_1	3	118	5327.89
BZC308_2	3	158	10574.4
BZC826_1	3	2067	131176
BZC826_2	3	71	4537.65
BZC826_2	3	81	4951.71
BZC2	4	60	3254.01
BZC2	4	128	8701.65
BZC2	4	149	9376.77
BZC10	4	160	9494.95
BZC71	4	48	2924.13
BZC71	4	74	4138.76
BZC106	4	153	8772.04
BZC106	4	145	10800.5
BZC108	4	50	2970.82
BZC108	4	79	4928.33
BZC121	4	67	3668.01
BZC121	4	73	4428.91
BZC121	4	328	21403.4
BZC127	4	53	2415.92
BZC127	4	53	2969.03
BZC127	4	55	3370.32
BZC127	4	90	5489.87
BZC127	4	172	12046
BZC130	4	64	3381.85
BZC130	4	79	4928.33
BZC130	4	251	18809.3
BZC131	4	117	7688.28
BZC134	4	73	4428.91
BZC134	4	326	21203.2
BZC137	4	59	2698.28
BZC137	4	59	3632.49
BZC137	4	168	10842.7
BZC141	4	55	3164.12
BZC143	4	89	5074.14
BZC143	4	284	17178.6
BZC143	4	283	20179.3
BZC147	4	154	8774.61
BZC147	4	144	10684.4
BZC148	4	98	6188.48
BZC148	4	92	6339.24
BZC155	4	50	2970.82
BZC155	4	86	5627.76
BZC155	4	578	34698.1
BZC164	4	81	4132.86
BZC200	4	56	2716.1
BZC200	4	61	3494.95
BZC200	4	191	11516.8
BZC209	4	80	6371.07
BZC209	4	125	7696.06
BZC224	4	49	3263.88
BZC226	4	97	4759.38
BZC226	4	204	15629.8
BZC228	4	65	3973.56
BZC228	4	124	7608.88
BZC228	4	897	55791.4
BZC235	4	79	4928.33
BZC290	4	52	3168.58
BZC290	4	386	23349.1
BZC290	4	341	23961.1
BZC301	4	204	15629.8
BZC302	4	123	7011.15
BZC302	4	126	7745.32
BZC303	4	61	3494.95
BZC303	4	110	6780.36
BZC306	4	190	11491
BZC313	4	55	3529.94
BZC354	4	60	3254.01
BZC354	4	88	5207.44
BZC398	4	352	23303.2
BZC403	4	73	4428.91
BZC403	4	76	4917.77
BZC403	4	88	5805.49
BZC403	4	136	7922.36
BZC403	4	326	21203.2
BZC441	4	124	7608.88
BZC510	4	85	6152.37
BZC540	4	61	3494.95
BZC540	4	90	5489.87
BZC540	4	125	7727.69
BZC562	4	54	3545.27
BZC562	4	129	7388.29
BZC576	4	87	4805.79
BZC576	4	59	4961.05
BZC576	4	117	9743.11
BZC600	4	50	2970.82
BZC600	4	79	4928.33
BZC602	4	57	3502.86
BZC607	4	56	5055.33
BZC607	4	367	24797.4
BZC608	4	55	3529.94
BZC618	4	130	8328.12
BZC618	4	276	20895.7
BZC618	4	327	21228
BZC621	4	76	4353.59
BZC621	4	88	4847.34
BZC700	4	56	3723.6
BZC720	4	89	5074.14
BZC720	4	284	17178.6
BZC720	4	283	20179.3
BZC752	4	60	3254.01
BZC752	4	89	5331.44
BZC817	4	129	7388.29
BZC839	4	73	3880.34
BZC839	4	79	6273.82
BZC898	4	123	8073.52
BZC992	4	90	5489.87
BZC1001	4	77	4987.74
BZC1001	4	221	14846.9
BZC1004	4	51	2832.27
BZC1007	4	153	8838.54
BZC1007	4	677	47290.6
BZC1021	4	53	2726.11
BZC1021	4	50	2970.82
BZC1021	4	79	4928.33
BZC1064	4	53	2415.92
BZC1064	4	55	3370.32
BZC1064	4	79	4928.33
BZC1102	4	79	4928.33
BZC1102	4	187	10124
BZC1114	4	54	2746.32
BZC1114	4	72	3867.38
BZC1114	4	79	4928.33
BZC1114	4	98	6188.48
BZC1114	4	492	35872.2
BZC1122	4	106	6542.51
BZC1125	4	282	18772
BZC1134	4	81	4132.86
BZC1137	4	129	7388.29
BZC1154	4	223	14919.4
BZC1161	4	51	2832.27
BZC1161	4	84	5303.83
BZC1161	4	240	14890.5
BZC1166	4	73	3880.34
BZC1181	4	55	3979.33
BZC1181	4	112	9406.01
BZC1181	4	294	17761.7
BZC1188	4	54	2746.32
BZC1188	4	72	3867.38
BZC1188	4	79	4928.33
BZC1188	4	98	6188.48
BZC1188	4	492	35872.2
BZC1195	4	54	3545.27
BZC1195	4	129	7388.29
BZC1196	4	281	18696.8
BZC1200	4	130	8328.12
BZC1223	4	53	3004.3
BZC1223	4	55	3268.28
BZC1223	4	188	11835.3
BZC1223	4	232	13620.5
BZC1227	4	53	2415.92
BZC1227	4	53	2969.03
BZC1227	4	55	3370.32
BZC1227	4	90	5489.87
BZC1227	4	172	12046
BZC1229	4	48	2562.08
BZC1229	4	356	23638.8
BZC1237	4	283	18858.6
BZC1238	4	49	3174.09
BZC1238	4	56	3712.76
BZC1238	4	158	11584.6
BZC1286	4	126	7745.32
BZC1286	4	185	12787.7
BZC1294	4	77	4987.74
BZC1294	4	221	14846.9
BZC1304	4	105	6059.86
BZC1304	4	281	18696.8
BZC1309	4	72	3304.04
BZC1309	4	112	9406.01
BZC1309	4	156	11352.3
BZC1329	4	55	2397.69
BZC1413	4	89	5074.14
BZC1413	4	284	17178.6
BZC1413	4	283	20179.3
BZC1470	4	57	3502.86
BZC1526	4	49	3174.09
BZC1526	4	69	5730.95
BZC1526	4	106	6542.51
BZC1592	4	61	3494.95
BZC1592	4	168	10973.1
BZC1628	4	61	3494.95
BZC1628	4	97	4759.38
BZC1628	4	204	15629.8
BZC1630	4	54	2746.32
BZC1630	4	123	8073.52
BZC1630	4	292	19105.1
BZC1648	4	57	3502.86
BZC1648	4	78	5054.64
BZC1654	4	246	15104
BZC1654	4	234	15781.9
BZC1680	4	54	2746.32
BZC1687	4	65	3498.49
BZC1687	4	93	5744.58
BZC1712	4	123	8073.52
BZC1733	4	101	6893.02
BZC1750	4	59	4961.05
BZC1750	4	121	7254.97
BZC1750	4	150	11368.4
BZC1752	4	76	4917.77
BZC1752	4	289	16693.7
BZC1756	4	218	13321.5
BZC1782	4	49	3174.09
BZC1782	4	56	3712.76
BZC1782	4	158	11584.6
BZC1784	4	86	5381
BZC1784	4	94	5661.74
BZC1784	4	72	5675.96
BZC1803	4	139	9167.03
BZC1803	4	281	18696.8
BZC1806	4	55	3529.94
BZC1822	4	69	3596.71
BZC1822	4	105	6324.41
BZC1822	4	223	16551.2
BZC1822	4	675	43472.9
BZC1865	4	58	3292.28
BZC1865	4	251	15254
BZC1872	4	67	3668.01
BZC1872	4	73	4428.91
BZC1872	4	79	4928.33
BZC1911	4	61	3494.95
BZC1911	4	79	4274.93
BZC1911	4	234	15781.9
BZC1948	4	51	3272.89
BZC1948	4	100	5408.29
BZC2002	4	49	3174.09
BZC2002	4	69	5730.95
BZC2002	4	106	6542.51
BZC2127	4	69	5730.95
BZC2127	4	90	5879.52
BZC2127	4	90	6531.88
BZC2127	4	112	9406.01
BZC2139	4	64	2993.89
BZC2139	4	99	5956.25
BZC2340	4	59	4255.2
BZC2340	4	232	13620.5
BZC2348	4	79	4928.33
BZC2348	4	77	4987.74
BZC2348	4	293	16520.1
BZC2447	4	53	2726.11
BZC2447	4	50	2970.82
BZC2447	4	79	4928.33
BZC2540	4	86	5381
BZC2540	4	93	6517.45
BZC2540	4	113	7129.24
BZC2562	4	51	3489.6
BZC2562	4	81	5213.47
BZC2761	4	92	5031.66
BZC2761	4	122	6426.95
BZC2762	4	98	6188.48
BZC2762	4	121	7254.97
BZC2762	4	389	26734.1
BZC2763	4	48	2562.08
BZC2763	4	50	2970.82
BZC2763	4	79	4928.33
BZC2810	4	144	10684.4
BZC2930	4	71	4191.02
BZC2936	4	387	26215.5
BZC2962	4	53	2595.8
BZC3016	4	54	2746.32
BZC3101	4	73	5586.05
BZC3101	4	97	6075.51
BZC3101	4	341	22877.4
BZC3117	4	73	5586.05
BZC3117	4	97	6075.51
BZC3117	4	341	22877.4
BZC3294	4	59	3423.47
BZC3294	4	83	5284.66
BZC3404	4	54	3545.27
BZC3414	4	61	3494.95
BZC3418	4	56	3712.76
BZC3418	4	69	5730.95
BZC3464	4	120	7157.05
BZC3464	4	128	8701.65
BZC3470	4	48	2531.64
BZC3470	4	397	27145.8
BZC3486	4	55	3268.28
BZC3486	4	82	4693.47
BZC3486	4	304	18346.1
BZC3490	4	295	17484
BZC3600	4	92	5031.66
BZC3600	4	122	6426.95
BZC3660	4	50	2970.82
BZC3660	4	59	4961.05
BZC3684	4	1159	77411.3
BZC3778	4	67	3668.01
BZC3778	4	67	4294.97
BZC3778	4	73	4428.91
BZC3778	4	105	6470.05
BZC3778	4	326	21203.2
BZC4262	4	55	3164.12
BZC4262	4	86	5013.05
BZC4286	4	124	7608.88
BZC4608	4	97	6075.51
BZC4608	4	130	8328.12
BZC4698	4	93	5880.83
BZC4814	4	139	9167.03
BZC4814	4	281	18696.8
BZC4912	4	78	5054.64
BZC4970	4	113	6672.05
BZC4970	4	234	13207.4
BZC5304	4	54	2746.32
BZC5304	4	61	3494.95
BZC5304	4	256	15206.9
BZC5532	4	149	9376.77
BZC5578	4	79	4928.33
BZC5978	4	91	5121.56
BZC6102	4	53	2969.03
BZC6570	4	60	3351.01
BZC6570	4	51	3579.28
BZC6930	4	57	3502.86
BZC7004	4	79	4928.33
BZC7113	4	54	2746.32
BZC7113	4	98	6188.48
BZC7113	4	183	12418.3
BZC7113	4	287	16541.8
BZC7526	4	51	2832.27
BZC7526	4	89	5158.06
BZC7526	4	146	12285.5
BZC7598	4	55	3370.32
BZC7598	4	61	3494.95
BZC7612	4	67	4294.97
BZC7612	4	87	4805.79
BZC7612	4	79	4928.33
BZC7612	4	105	6470.05
BZC7682	4	54	3513.56
BZC7762	4	61	3494.95
BZC7762	4	57	3502.86
BZC7780	4	64	3697.32
BZC7780	4	68	3725.1
BZC7780	4	94	5913.09
BZC8564	4	61	3494.95
BZC8564	4	77	4506.05
BZC8978	4	60	3254.01
BZC8978	4	128	8701.65
BZC8978	4	149	9376.77
BZC9201	4	79	4928.33
BZC9304	4	268	17407
BZC9526	4	98	6188.48
BZC9526	4	547	32113.2
BZC9526	4	492	35872.2
BZC9526	4	614	39766
BZC9617	4	79	4665.29
BZC9617	4	59	4961.05
BZC9617	4	112	5962.08
BZC9962	4	51	2832.27
BZC9983	4	78	4682.44
BZC308_1	4	53	3158.33
BZC308_2	4	73	4428.91
BZC308_2	4	100	8007.69
BZC308_2	4	146	9433.84
BZC308_2	4	147	12442.5
BZC308_2	4	458	30700.5
BZC826_1	4	55	3370.32
BZC826_1	4	250	14087.3
BZC826_2	4	150	8675.45
BZC10	5	71	4659.13
BZC21	5	186	11598.3
BZC127	5	156	8572.1
BZC128	5	94	5804.96
BZC134	5	101	6821.9
BZC141	5	50	3298.38
BZC141	5	193	13816
BZC146	5	50	2811.43
BZC146	5	51	3777.32
BZC146	5	252	17803.4
BZC148	5	59	4184.36
BZC148	5	294	21222.2
BZC155	5	128	7915
BZC155	5	171	11114.1
BZC164	5	92	5731.7
BZC200	5	182	10920.3
BZC200	5	481	34749.7
BZC202	5	74	4442.29
BZC209	5	150	9370.94
BZC226	5	59	4032.67
BZC226	5	420	28553.5
BZC228	5	196	11933.4
BZC228	5	249	16383.5
BZC228	5	489	35440.5
BZC235	5	253	15721.4
BZC303	5	54	2782.18
BZC303	5	165	10725.8
BZC313	5	63	3729.64
BZC313	5	295	18496.7
BZC400	5	145	9699.78
BZC510	5	90	5041.05
BZC562	5	50	3212.69
BZC562	5	181	13505.4
BZC600	5	609	42742.7
BZC602	5	87	4594.75
BZC602	5	181	13505.4
BZC607	5	712	49549.5
BZC608	5	63	3729.64
BZC608	5	295	18496.7
BZC618	5	58	3029.02
BZC621	5	167	9127.73
BZC621	5	201	12986.7
BZC623	5	116	6833.92
BZC700	5	63	3729.64
BZC700	5	270	16602
BZC817	5	62	3446.7
BZC817	5	78	5067.95
BZC817	5	78	6331.37
BZC839	5	111	6247.81
BZC898	5	124	7218.52
BZC1001	5	57	4397.87
BZC1001	5	74	4823.34
BZC1001	5	75	5403.3
BZC1001	5	78	6331.37
BZC1001	5	130	8558.61
BZC1004	5	88	5939.81
BZC1007	5	50	2444
BZC1009	5	236	15544.9
BZC1064	5	68	3516.73
BZC1064	5	211	13777.7
BZC1064	5	224	16150.3
BZC1102	5	90	6154.74
BZC1114	5	202	12234.6
BZC1114	5	476	29198.2
BZC1122	5	73	4574.67
BZC1134	5	92	5731.7
BZC1137	5	62	3446.7
BZC1137	5	78	6331.37
BZC1154	5	102	6585.34
BZC1166	5	286	18034.9
BZC1188	5	202	12234.6
BZC1188	5	476	29198.2
BZC1196	5	53	4222.97
BZC1200	5	141	8283.84
BZC1200	5	165	10725.8
BZC1223	5	46	4229.48
BZC1227	5	156	8572.1
BZC1274	5	51	3220.77
BZC1274	5	60	3607.3
BZC1286	5	52	2755.64
BZC1294	5	77	5066.27
BZC1303	5	109	7868.29
BZC1309	5	50	2444
BZC1329	5	108	7624.69
BZC1329	5	158	10547.4
BZC1470	5	153	11959
BZC1506	5	76	4539.05
BZC1526	5	76	4275.94
BZC1526	5	521	32013.2
BZC1628	5	100	5512.23
BZC1628	5	609	42742.7
BZC1630	5	63	3729.64
BZC1630	5	100	6717.82
BZC1630	5	142	8273.49
BZC1654	5	65	3888.53
BZC1680	5	53	3090.46
BZC1680	5	199	12936.7
BZC1687	5	389	27012.5
BZC1712	5	101	6821.9
BZC1733	5	207	12814.1
BZC1733	5	201	14039.6
BZC1750	5	56	3675.91
BZC1750	5	83	4942.5
BZC1750	5	111	7777.24
BZC1750	5	701	48775.4
BZC1752	5	187	12101.4
BZC1784	5	57	3741.98
BZC1803	5	205	12507.2
BZC1822	5	68	4716.58
BZC1822	5	165	10725.8
BZC1835	5	50	3212.69
BZC1835	5	228	13975
BZC1865	5	435	30615.5
BZC1872	5	63	3729.64
BZC1872	5	100	6717.82
BZC1896	5	69	5674.79
BZC2002	5	76	4275.94
BZC2002	5	521	32013.2
BZC2043	5	77	5676.99
BZC2043	5	173	11326
BZC2139	5	54	2782.18
BZC2340	5	58	4680.52
BZC2340	5	83	4922.94
BZC2340	5	71	5199.85
BZC2562	5	289	19110
BZC2762	5	59	4184.36
BZC2762	5	294	21222.2
BZC2810	5	116	6566.63
BZC2810	5	249	15545.6
BZC2864	5	74	4442.29
BZC2908	5	118	6851.53
BZC2930	5	71	3899.65
BZC2936	5	51	3220.77
BZC2936	5	148	9415.26
BZC2962	5	74	4442.29
BZC3016	5	54	3091.68
BZC3016	5	162	10785.8
BZC3101	5	54	2782.18
BZC3101	5	71	5203.47
BZC3101	5	146	8442.03
BZC3117	5	54	2782.18
BZC3117	5	71	5203.47
BZC3117	5	146	8442.03
BZC3404	5	144	8319.48
BZC3464	5	104	6870.3
BZC3660	5	83	4942.5
BZC3660	5	87	5497.93
BZC3660	5	180	12695.1
BZC3660	5	701	48775.4
BZC3684	5	53	3642.96
BZC3684	5	290	19719.6
BZC3684	5	759	52573.4
BZC4262	5	133	7116.12
BZC4608	5	143	8497.31
BZC4698	5	58	3029.02
BZC4698	5	165	10725.8
BZC4814	5	205	12507.2
BZC5278	5	100	7191.43
BZC5278	5	130	8558.61
BZC5304	5	109	8063.34
BZC5304	5	504	36001.4
BZC5532	5	50	3212.69
BZC5578	5	184	9945.2
BZC5978	5	63	3729.64
BZC5978	5	69	5674.79
BZC5978	5	101	6821.9
BZC6038	5	51	3657.24
BZC6038	5	96	6974.65
BZC6038	5	165	10725.8
BZC6102	5	59	4184.36
BZC6102	5	294	21222.2
BZC6290	5	65	4147.94
BZC6570	5	81	4752.74
BZC7612	5	101	6821.9
BZC7762	5	50	2444
BZC8087	5	49	3358.74
BZC8087	5	252	17803.4
BZC8564	5	763	52901.3
BZC8597	5	50	2981.97
BZC8597	5	69	3190.84
BZC8597	5	65	3354.02
BZC8597	5	52	3789.34
BZC8597	5	57	4235.99
BZC8978	5	87	4594.75
BZC9201	5	68	3516.73
BZC9201	5	123	7275.93
BZC9201	5	481	34992.4
BZC9617	5	50	2811.43
BZC9617	5	51	3777.32
BZC9617	5	252	17803.4
BZC9962	5	68	3516.73
BZC9962	5	489	35440.5
BZC308_2	5	71	4659.13
BZC826_2	5	157	10099.2
BZC826_2	5	228	13975
[truncated: 3,978 more rows]

## Sheet: Table S5
Table S5. Inbreeding coefficient value of each individual
Animal ID	Number of ROHs	Total Length of ROHs (Mb)	Inbreeding coffecient value
BZC2	18	10386.3	0.08
BZC10	27	14254.3	0.16
BZC21	22	12819.2	0.12
BZC27	14	3742.06	0.02
BZC71	23	11053.8	0.1
BZC89	25	8115.21	0.08
BZC106	45	9362.28	0.17
BZC107	14	3742.06	0.02
BZC108	24	9500.43	0.09
BZC121	32	6448.75	0.08
BZC122	16	6993.97	0.05
BZC127	43	14539.1	0.26
BZC128	39	9115.49	0.15
BZC130	16	6948.46	0.05
BZC131	33	7208.5	0.1
BZC134	23	8505.16	0.08
BZC137	30	8550.18	0.1
BZC141	22	7553.33	0.07
BZC143	41	10103.6	0.17
BZC146	32	6128.39	0.08
BZC147	45	9394.01	0.17
BZC148	27	7126.44	0.08
BZC155	40	10359.9	0.17
BZC156	16	5304.05	0.03
BZC164	29	8076.98	0.1
BZC200	39	8545.78	0.14
BZC202	30	8479.9	0.1
BZC203	19	8137.9	0.06
BZC209	29	5782.2	0.07
BZC212	21	4772.04	0.04
BZC224	6	7501.16	0.02
BZC226	22	9333.42	0.08
BZC228	42	16800.9	0.29
BZC235	23	8066.02	0.08
BZC290	28	10986.9	0.13
BZC301	35	6616.41	0.09
BZC302	11	7295.05	0.03
BZC303	22	6136.22	0.06
BZC306	12	7114.87	0.03
BZC313	35	10318.1	0.15
BZC354	17	7800.16	0.05
BZC398	35	9759.65	0.14
BZC400	27	11716.1	0.13
BZC403	29	11963.6	0.14
BZC405	22	5722.67	0.05
BZC406	11	8605.93	0.04
BZC441	17	14061	0.1
BZC466	26	7186.64	0.08
BZC510	25	9008.91	0.09
BZC540	35	10755.3	0.15
BZC562	27	8452.71	0.09
BZC576	25	6728.8	0.07
BZC600	29	17157.1	0.2
BZC602	22	5496.27	0.05
BZC607	28	10510.1	0.12
BZC608	35	10319.4	0.15
BZC609	24	5971.34	0.06
BZC618	27	9667.94	0.11
BZC621	27	14482.8	0.16
BZC623	31	12895	0.16
BZC700	33	10052.7	0.14
BZC720	41	10097.8	0.17
BZC752	17	4873.17	0.03
BZC810	32	5070.02	0.07
BZC817	37	10001.6	0.15
BZC828	26	10594.3	0.11
BZC839	23	10063.1	0.09
BZC898	17	5672.21	0.04
BZC992	24	7055.88	0.07
BZC1001	31	5875.27	0.07
BZC1004	62	8060.29	0.2
BZC1007	34	7340.18	0.1
BZC1009	19	5816.15	0.05
BZC1021	25	12939.6	0.13
BZC1028	15	5581.61	0.03
BZC1064	47	7337.09	0.14
BZC1102	27	8644.92	0.1
BZC1114	28	9758.69	0.11
BZC1122	34	8198.87	0.11
BZC1125	35	10872.1	0.16
BZC1134	29	8117.49	0.1
BZC1137	37	7728.17	0.12
BZC1154	18	7358.51	0.05
BZC1155	30	10935.2	0.13
BZC1161	29	18091.3	0.21
BZC1166	27	17009.1	0.19
BZC1181	23	6579.6	0.06
BZC1188	28	9758.69	0.11
BZC1195	40	6810.32	0.11
BZC1196	24	13302.3	0.13
BZC1200	38	11618.1	0.18
BZC1223	31	7385.72	0.09
BZC1227	43	14551.5	0.26
BZC1229	35	9389.69	0.13
BZC1237	20	8985.93	0.07
BZC1238	42	6883.31	0.12
BZC1274	29	13001.5	0.15
BZC1286	20	6524.88	0.05
BZC1294	36	6784.36	0.1
BZC1303	30	6604.39	0.08
BZC1304	26	6880.63	0.07
BZC1309	31	6240.35	0.08
BZC1329	27	7202.57	0.08
BZC1413	41	10108.6	0.17
BZC1470	28	5841.74	0.07
BZC1506	30	9408.05	0.12
BZC1526	21	8666.4	0.07
BZC1592	25	5899.81	0.06
BZC1628	26	11686.1	0.12
BZC1630	34	10975	0.15
BZC1648	23	11091.5	0.1
BZC1654	21	14891.5	0.13
BZC1680	40	9630.7	0.16
BZC1687	40	7784.62	0.13
BZC1712	28	7661.81	0.09
BZC1719	28	8756.59	0.1
BZC1733	36	10484.8	0.15
BZC1750	36	9164.51	0.13
BZC1752	36	15991.8	0.23
BZC1756	32	17315.6	0.23
BZC1782	42	6860.45	0.12
BZC1784	27	15008.9	0.17
BZC1803	31	10236.5	0.13
BZC1806	17	9391.66	0.07
BZC1815	25	7337.05	0.07
BZC1822	31	11491.9	0.15
BZC1835	27	7896.72	0.09
BZC1865	35	9073.15	0.13
BZC1872	36	6409.9	0.09
BZC1896	25	5917.74	0.06
BZC1911	29	8136.96	0.1
BZC1948	13	4734.53	0.03
BZC2002	21	8734.73	0.07
BZC2043	34	12946	0.18
BZC2127	26	13855.3	0.15
BZC2139	25	7184.74	0.07
BZC2340	31	13555	0.17
BZC2348	28	8358.51	0.1
BZC2414	29	9019.54	0.11
BZC2447	25	12938.6	0.13
BZC2490	30	8871.88	0.11
BZC2540	25	8468.17	0.09
BZC2562	23	7703.08	0.07
BZC2754	25	12852.4	0.13
BZC2761	25	5352.64	0.05
BZC2762	40	11236.1	0.18
BZC2763	30	9711	0.12
BZC2810	49	8437.75	0.17
BZC2864	21	12040	0.1
BZC2908	32	6626.63	0.09
BZC2930	30	9932.2	0.12
BZC2936	18	7353.42	0.05
BZC2962	31	9542.07	0.12
BZC3016	39	9457.99	0.15
BZC3101	47	8506	0.16
BZC3117	48	8457	0.17
BZC3294	16	7451.46	0.05
BZC3370	28	8767.53	0.1
BZC3404	33	14344.3	0.19
BZC3414	28	10294	0.12
BZC3418	16	4975.15	0.03
BZC3464	28	10381	0.12
BZC3470	18	7609.01	0.06
BZC3486	37	8297.88	0.13
BZC3490	30	13008.5	0.16
BZC3600	24	5428.38	0.05
BZC3660	33	9533.32	0.13
BZC3684	30	18847.9	0.23
BZC3778	35	7633.3	0.11
BZC4262	37	9879.59	0.15
BZC4286	27	7149.33	0.08
BZC4608	27	9888.83	0.11
BZC4698	29	12046.7	0.14
BZC4814	31	10294.3	0.13
BZC4912	21	10591.3	0.09
BZC4970	43	13063.4	0.23
BZC5278	30	6273.19	0.08
BZC5304	55	8730.69	0.2
BZC5532	28	11624.5	0.13
BZC5578	31	9711.61	0.12
BZC5978	30	10097.4	0.12
BZC6038	24	8762.15	0.09
BZC6102	23	7461.48	0.07
BZC6290	30	11771.6	0.14
BZC6570	24	6996.2	0.07
BZC6930	27	5482.89	0.06
BZC7004	16	4968.53	0.03
BZC7113	37	9745.38	0.15
BZC7526	41	13755.8	0.23
BZC7598	30	9743.82	0.12
BZC7612	36	8083.76	0.12
BZC7682	6	7409.35	0.02
BZC7762	32	9719.82	0.13
BZC7780	22	8036.89	0.07
BZC8087	18	7422.23	0.05
BZC8564	24	16341.4	0.16
BZC8597	31	7243.54	0.09
BZC8920	3	7075.19	0.01
BZC8978	26	7596.69	0.08
BZC9201	43	8558.61	0.15
BZC9304	35	7590.46	0.11
BZC9526	36	13862.9	0.2
BZC9617	33	6852.98	0.09
BZC9962	28	6488.15	0.07
BZC9983	17	13844.9	0.1
BZC308_1	23	5522.92	0.05
BZC308_2	25	10350.7	0.11
BZC826_1	35	12379.2	0.18
BZC826_2	22	9877.55	0.09

## Sheet: Table S6
Table S6. Comparison between pedigree information and genetic relationship coefficients
pedigree informationa				genetic relationship coefficientsb
Individual_ID	sex	sire	dam	individual-sire	individual-dam
BZC9983	male	-	BZC403	-	-0.121392
BZC306	male	-	BZC817	-	-0.024229
BZC7113	male	-	BZC720	-	0.0314763
BZC7004	male	-	BZC602	-	0.0255981
BZC406	male	BZC2	-	0.0118963	-
BZC8597	male	-	BZC301	-	-0.105955
BZC203	male	BZC2	BZC1309	-0.0524548	0.258346
BZC107	male	-	BZC1004	-	0.0614572
BZC898	femal	BZC107	-	0.268549	-
BZC3778	femal	BZC406	-	-0.0624078	-
BZC2930	femal	BZC7004	BZC1238	-0.0943654	0.387085
BZC2348	femal	BZC7004	-	0.023484	-
BZC608	femal	BZC106	-	0.0152794	-
BZC609	femal	BZC9962	BZC71	-0.183529	-0.103649
a: ＂-＂means the absence of pedigree information; b: genetic relationship coeffecients between individuals were chosen from Tables S1
